# Supplementary material for: Alternative splicing and genetic variation of mhc-e: implications for rhesus cytomegalovirus-based vaccines
Source: Commun Biol. 2022 Dec 19;5:1387. doi: 10.1038/s42003-022-04344-2 (PMC9762870; doi:10.1038/s42003-022-04344-2)
Supplement: Supplementary file 3 — Supplementary Data 1 [file 42003_2022_4344_MOESM3_ESM.xlsx]

## Sheet: Figure3A
animal	Challenge_outcome	animal group	timepoint	sample_id	allele group	total reads	Mamu-E G1 reads	Percent allele group reads
Rh28808	Protected	O	W0D0	O01_Picker_O2_28808_W0_D0_merged_nohmrRNA_rhesus_globin_removed	G3	41159	36415	11.526
Rh28808	Protected	O	W0D1	O01_Picker_O2_28808_W0_D1_merged_nohmrRNA_rhesus_globin_removed	G3	47173	41156	12.7552
Rh28808	Protected	O	W0D3	O01_Picker_O2_28808_W0_D3_S3_nohmrRNA_rhesus_globin_removed	G3	27320	23838	12.7452
Rh28808	Protected	O	W0D7	O01_Picker_O2_28808_W0_D7_merged_rRNA_globin_removed	G3	25800	22649	12.2132
Rh28808	Protected	O	W18D0	O01_Picker_O2_28808_W18_D0_merged_rRNA_globin_removed	G3	37284	32534	12.74
Rh28808	Protected	O	W18D1	O01_Picker_O2_28808_W18_D1_merged_rRNA_globin_removed	G3	36730	31830	13.3406
Rh28808	Protected	O	W18D3	O01_Picker_O2_28808_W18_D3_merged_rRNA_globin_removed	G3	36613	32307	11.7608
Rh28808	Protected	O	W18D7	O01_Picker_O2_28808_W18_D7_merged_rRNA_globin_removed	G3	29575	25860	12.5613
Rh28808	Protected	O	W88D0	O01_Picker_O2_28808_W88_D0_merged_rRNA_globin_removed	G3	31067	26525	14.62
Rh28809	Protected	X	W0D0	O01_Picker_X1_28809_W0_D0_S15_nohmrRNA_rhesus_globin_removed	G3	47358	41127	13.1572
Rh28809	Protected	X	W0D1	O01_Picker_X1_28809_W0_D1_merged_rRNA_globin_removed	G3	53637	47644	11.1733
Rh28809	Protected	X	W0D3	O01_Picker_X1_28809_W0_D3_merged_rRNA_globin_removed	G3	44536	38537	13.47
Rh28809	Protected	X	W0D7	O01_Picker_X1_28809_W0_D7_merged_rRNA_globin_removed	G3	49399	43018	12.9173
Rh28809	Protected	X	W18D0	O01_Picker_X1_28809_W18_D0_S2_nohmrRNA_rhesus_globin_removed	G3	44434	38680	12.9495
Rh28809	Protected	X	W18D1	O01_Picker_X1_28809_W18_D1_merged_rRNA_globin_removed	G3	46896	40788	13.0246
Rh28809	Protected	X	W18D3	O01_Picker_X1_28809_W18_D3_merged_rRNA_globin_removed	G3	41070	36137	12.0112
Rh28809	Protected	X	W18D7	O01_Picker_X1_28809_W18_D7_merged_rRNA_globin_removed	G3	43756	37723	13.7878
Rh28809	Protected	X	W88D0	O01_Picker_X1_28809_W88_D0_merged_rRNA_globin_removed	G3	46754	42033	10.0975
Rh28833	NotProtected	E	W0D0	O01_Picker_E2_28833_W0_D0_merged_rRNA_globin_removed	G3	43275	38518	10.9925
Rh28833	NotProtected	E	W0D1	O01_Picker_E2_28833_W0_D1_merged_rRNA_globin_removed	G3	66028	59182	10.3683
Rh28833	NotProtected	E	W0D3	O01_Picker_E2_28833_W0_D3_merged_rRNA_globin_removed	G3	57254	51023	10.8831
Rh28833	NotProtected	E	W0D7	O01_Picker_E2_28833_W0_D7_merged_rRNA_globin_removed	G3	33370	29599	11.3006
Rh28833	NotProtected	E	W18D0	O01_Picker_E2_28833_W18_D0_merged_nohmrRNA_rhesus_globin_removed	G3	85518	75023	12.2723
Rh28833	NotProtected	E	W18D1	O01_Picker_E2_28833_W18_D1_merged_rRNA_globin_removed	G3	58759	51666	12.0713
Rh28833	NotProtected	E	W18D3	O01_Picker_E2_28833_W18_D3_merged_rRNA_globin_removed	G3	21085	18672	11.4442
Rh28833	NotProtected	E	W18D7	O01_Picker_E2_28833_W18_D7_S10_nohmrRNA_rhesus_globin_removed	G3	26276	23010	12.4296
Rh28833	NotProtected	E	W88D0	O01_Picker_E2_28833_W88_D0_S6_nohmrRNA_rhesus_globin_removed	G3	69909	62950	9.95437
Rh28835	NotProtected	S	W0D0	O01_Picker_S2_28835_W0_D0_merged_rRNA_globin_removed	G2_LTR	86738	81624	5.89592
Rh28835	NotProtected	S	W0D1	O01_Picker_S2_28835_W0_D1_merged_rRNA_globin_removed	G2_LTR	56525	52037	7.93985
Rh28835	NotProtected	S	W0D7	O01_Picker_S2_28835_W0_D7_merged_rRNA_globin_removed	G2_LTR	83084	79229	4.63988
Rh28835	NotProtected	S	W18D0	O01_Picker_S2_28835_W18_D0_merged_rRNA_globin_removed	G2_LTR	51181	48960	4.3395
Rh28835	NotProtected	S	W18D1	O01_Picker_S2_28835_W18_D1_merged_rRNA_globin_removed	G2_LTR	91247	86970	4.68728
Rh28835	NotProtected	S	W18D3	O01_Picker_S2_28835_W18_D3_merged_rRNA_globin_removed	G2_LTR	90817	86495	4.75902
Rh28835	NotProtected	S	W18D7	O01_Picker_S2_28835_W18_D7_merged_rRNA_globin_removed	G2_LTR	20935	19741	5.70337
Rh28835	NotProtected	S	W88D0	O01_Picker_S2_28835_W88_D0_S5_nohmrRNA_rhesus_globin_removed	G2_LTR	52514	49491	5.75656
Rh28835	NotProtected	S	W0D3	O01-Picker-28835-W0-D3-B-137_S4_nohmrRNA_rhesus_globin_removed	G2_LTR	86953	83025	4.51738
Rh28890	Protected	O	W0D0	O01_Picker_O5_28890_W0_D0_merged_rRNA_globin_removed	G2	44288	33093	25.2777
Rh28890	Protected	O	W0D1	O01_Picker_O5_28890_W0_D1_merged_rRNA_globin_removed	G2	34906	26131	25.1389
Rh28890	Protected	O	W0D3	O01_Picker_O5_28890_W0_D3_S11_nohmrRNA_rhesus_globin_removed	G2	40110	30085	24.9938
Rh28890	Protected	O	W0D7	O01_Picker_O5_28890_W0_D7_S5_merged_nohmrRNA_rhesus_globin_removed	G2	43630	33083	24.1737
Rh28890	Protected	O	W18D0	O01_Picker_O5_28890_W18_D0_merged_rRNA_globin_removed	G2	43510	32669	24.9161
Rh28890	Protected	O	W18D1	O01_Picker_O5_28890_W18_D1_merged_rRNA_globin_removed	G2	42360	31565	25.4839
Rh28890	Protected	O	W18D3	O01_Picker_O5_28890_W18_D3_merged_rRNA_globin_removed	G2	42791	32213	24.7202
Rh28890	Protected	O	W18D7	O01_Picker_O5_28890_W18_D7_S11_nohmrRNA_rhesus_globin_removed	G2	33613	25597	23.8479
Rh28890	Protected	O	W88D0	O01_Picker_O5_28890_W88_D0_merged_rRNA_globin_removed	G2	49910	38141	23.5804
Rh28938	NotProtected	E	W0D0	O01_Picker_E4_28938_W0_D0_merged_rRNA_globin_removed	G3	65249	57211	12.319
Rh28938	NotProtected	E	W0D1	O01_Picker_E4_28938_W0_D1_merged_rRNA_globin_removed	G3	90836	79620	12.3475
Rh28938	NotProtected	E	W0D3	O01_Picker_E4_28938_W0_D3_merged_rRNA_globin_removed	G3	66004	58097	11.9796
Rh28938	NotProtected	E	W0D7	O01_Picker_E4_28938_W0_D7_merged_rRNA_globin_removed	G3	48535	43025	11.3526
Rh28938	NotProtected	E	W18D0	O01_Picker_E4_28938_W18_D0_merged_rRNA_globin_removed	G3	42195	36714	12.9897
Rh28938	NotProtected	E	W18D1	O01_Picker_E4_28938_W18_D1_merged_rRNA_globin_removed	G3	56794	48900	13.8994
Rh28938	NotProtected	E	W18D3	O01_Picker_E4_28938_W18_D3_S7_nohmrRNA_rhesus_globin_removed	G3	59994	52560	12.3912
Rh28938	NotProtected	E	W18D7	O01_Picker_E4_28938_W18_D7_merged_rRNA_globin_removed	G3	30714	26877	12.4927
Rh28938	NotProtected	E	W88D0	O01_Picker_E4_28938_W88_D0_merged_rRNA_globin_removed	G3	40435	34743	14.0769
Rh29014	NotProtected	O	W0D0	O01_Picker_O7_29014_W0_D0_merged_rRNA_globin_removed	G2_LTR	84766	77837	8.17427
Rh29014	NotProtected	O	W0D1	O01_Picker_O7_29014_W0_D1_merged_rRNA_globin_removed	G2_LTR	62054	57917	6.66677
Rh29014	NotProtected	O	W0D3	O01_Picker_O7_29014_W0_D3_S4_nohmrRNA_rhesus_globin_removed	G2_LTR	42607	40393	5.19633
Rh29014	NotProtected	O	W0D7	O01_Picker_O7_29014_W0_D7_merged_rRNA_globin_removed	G2_LTR	40230	38390	4.5737
Rh29014	NotProtected	O	W18D0	O01_Picker_O7_29014_W18_D0_merged_rRNA_globin_removed	G2_LTR	40266	38594	4.15239
Rh29014	NotProtected	O	W18D1	O01_Picker_O7_29014_W18_D1_merged_rRNA_globin_removed	G2_LTR	51952	48974	5.73221
Rh29014	NotProtected	O	W18D3	O01_Picker_O7_29014_W18_D3_merged_rRNA_globin_removed	G2_LTR	39054	36962	5.35669
Rh29014	NotProtected	O	W18D7	O01_Picker_O7_29014_W18_D7_merged_rRNA_globin_removed	G2_LTR	37311	35530	4.77339
Rh29014	NotProtected	O	W88D0	O01_Picker_O7_29014_W88_D0_merged_rRNA_globin_removed	G2_LTR	43083	40718	5.4894
Rh29084	NotProtected	X	W0D0	O01_Picker_X4_29084_W0_D0_merged_nohmrRNA_rhesus_globin_removed	G3	67384	59462	11.7565
Rh29084	NotProtected	X	W0D1	O01_Picker_X4_29084_W0_D1_S17_nohmrRNA_rhesus_globin_removed	G3	47220	41151	12.8526
Rh29084	NotProtected	X	W0D3	O01_Picker_X4_29084_W0_D3_merged_rRNA_globin_removed	G3	55189	48115	12.8178
Rh29084	NotProtected	X	W0D7	O01_Picker_X4_29084_W0_D7_merged_rRNA_globin_removed	G3	57770	50594	12.4217
Rh29084	NotProtected	X	W18D0	O01_Picker_X4_29084_W18_D0_S6_nohmrRNA_rhesus_globin_removed	G3	54234	48173	11.1756
Rh29084	NotProtected	X	W18D1	O01_Picker_X4_29084_W18_D1_merged_rRNA_globin_removed	G3	49344	42755	13.3532
Rh29084	NotProtected	X	W18D3	O01_Picker_X4_29084_W18_D3_S1_nohmrRNA_rhesus_globin_removed	G3	60418	53284	11.8077
Rh29084	NotProtected	X	W18D7	O01_Picker_X4_29084_W18_D7_S18_nohmrRNA_rhesus_globin_removed	G3	32172	28605	11.0873
Rh29084	NotProtected	X	W88D0	O01_Picker_X4_29084_W88_D0_merged_rRNA_globin_removed	G3	66243	56810	14.24
Rh29208	Protected	S	W0D0	O01_Picker_S3_29208_W0_D0_merged_rRNA_globin_removed	G2	49284	37660	23.5857
Rh29208	Protected	S	W0D1	O01_Picker_S3_29208_W0_D1_merged_rRNA_globin_removed	G2	48444	36494	24.6677
Rh29208	Protected	S	W0D3	O01_Picker_S3_29208_W0_D3_merged_rRNA_globin_removed	G2	99253	75789	23.6406
Rh29208	Protected	S	W0D7	O01_Picker_S3_29208_W0_D7_merged_rRNA_globin_removed	G2	50546	38548	23.7368
Rh29208	Protected	S	W18D0	O01_Picker_S3_29208_W18_D0_S9_nohmrRNA_rhesus_globin_removed	G2	57907	44718	22.7762
Rh29208	Protected	S	W18D1	O01_Picker_S3_29208_W18_D1_merged_rRNA_globin_removed	G2	62094	47820	22.9877
Rh29208	Protected	S	W18D3	O01_Picker_S3_29208_W18_D3_merged_rRNA_globin_removed	G2	50313	38658	23.165
Rh29208	Protected	S	W18D7	O01_Picker_S3_29208_W18_D7_merged_rRNA_globin_removed	G2	39319	31017	21.1145
Rh29208	Protected	S	W88D0	O01_Picker_S3_29208_W88_D0_S5_nohmrRNA_rhesus_globin_removed	G2	40841	31981	21.6939
Rh29215	Protected	O	W0D0	O01_Picker_O9_29215_W0_D0_merged_rRNA_globin_removed	G3	33050	29212	11.6127
Rh29215	Protected	O	W0D1	O01_Picker_O9_29215_W0_D1_S11_merged_nohmrRNA_rhesus_globin_removed	G3	39734	34865	12.254
Rh29215	Protected	O	W0D3	O01_Picker_O9_29215_W0_D3_merged_rRNA_globin_removed	G3	46494	41546	10.6422
Rh29215	Protected	O	W0D7	O01_Picker_O9_29215_W0_D7_merged_rRNA_globin_removed	G3	35391	31324	11.4916
Rh29215	Protected	O	W18D0	O01_Picker_O9_29215_W18_D0_merged_rRNA_globin_removed	G3	41901	37046	11.5868
Rh29215	Protected	O	W18D1	O01_Picker_O9_29215_W18_D1_merged_rRNA_globin_removed	G3	45532	40148	11.8247
Rh29215	Protected	O	W18D3	O01_Picker_O9_29215_W18_D3_merged_rRNA_globin_removed	G3	36806	32719	11.1042
Rh29215	Protected	O	W18D7	O01_Picker_O9_29215_W18_D7_merged_nohmrRNA_rhesus_globin_removed	G3	30186	26574	11.9658
Rh29215	Protected	O	W88D0	O01_Picker_O9_29215_W88_D0_merged_rRNA_globin_removed	G3	63080	54672	13.3291
Rh29292	Protected	X	W0D0	O01_Picker_X6_29292_W0_D0_merged_nohmrRNA_rhesus_globin_removed	G2	51586	37338	27.6199
Rh29292	Protected	X	W0D1	O01_Picker_X6_29292_W0_D1_merged_nohmrRNA_rhesus_globin_removed	G2	60174	44798	25.5526
Rh29292	Protected	X	W0D3	O01_Picker_X6_29292_W0_D3_merged_rRNA_globin_removed	G2	49702	37170	25.2143
Rh29292	Protected	X	W0D7	O01_Picker_X6_29292_W0_D7_merged_rRNA_globin_removed	G2	55119	41417	24.8589
Rh29292	Protected	X	W18D0	O01_Picker_X6_29292_W18_D0_merged_rRNA_globin_removed	G2	70373	50115	28.7866
Rh29292	Protected	X	W18D1	O01_Picker_X6_29292_W18_D1_merged_rRNA_globin_removed	G2	71893	52504	26.9692
Rh29292	Protected	X	W18D3	O01_Picker_X6_29292_W18_D3_merged_rRNA_globin_removed	G2	61532	45670	25.7785
Rh29292	Protected	X	W18D7	O01_Picker_X6_29292_W18_D7_merged_rRNA_globin_removed	G2	49254	35795	27.3257
Rh29292	Protected	X	W88D0	O01_Picker_X6_29292_W88_D0_merged_nohmrRNA_rhesus_globin_removed	G2	41692	29519	29.1974
Rh29299	Protected	S	W0D3	O01_Picker_S5_29299_W0_D3_merged_rRNA_globin_removed	G3	61838	53886	12.8594
Rh29299	Protected	S	W0D7	O01_Picker_S5_29299_W0_D7_merged_rRNA_globin_removed	G3	39458	34007	13.8147
Rh29299	Protected	S	W18D0	O01_Picker_S5_29299_W18_D0_merged_rRNA_globin_removed	G3	37817	32861	13.1052
Rh29299	Protected	S	W18D1	O01_Picker_S5_29299_W18_D1_merged_rRNA_globin_removed	G3	50827	43856	13.7152
Rh29299	Protected	S	W18D3	O01_Picker_S5_29299_W18_D3_merged_rRNA_globin_removed	G3	37821	33230	12.1388
Rh29299	Protected	S	W18D7	O01_Picker_S5_29299_W18_D7_merged_nohmrRNA_rhesus_globin_removed	G3	29109	25550	12.2265
Rh29299	Protected	S	W88D0	O01_Picker_S5_29299_W88_D0_merged_rRNA_globin_removed	G3	45706	39000	14.672
Rh29299	Protected	S	W0D0	O01-Picker-29299-W0-D0-B-20_S5_nohmrRNA_rhesus_globin_removed	G3	50310	44011	12.5204
Rh29299	Protected	S	W0D1	O01-Picker-29299-W0-D1-B-80_S6_nohmrRNA_rhesus_globin_removed	G3	69876	61185	12.4377
Rh29301	NotProtected	E	W0D0	O01_Picker_E7_29301_W0_D0_merged_rRNA_globin_removed	G3	44341	38308	13.6059
Rh29301	NotProtected	E	W0D1	O01_Picker_E7_29301_W0_D1_merged_nohmrRNA_rhesus_globin_removed	G3	50983	43339	14.9932
Rh29301	NotProtected	E	W0D3	O01_Picker_E7_29301_W0_D3_S10_nohmrRNA_rhesus_globin_removed	G3	49801	42201	15.2607
Rh29301	NotProtected	E	W0D7	O01_Picker_E7_29301_W0_D7_merged_rRNA_globin_removed	G3	34414	29115	15.3978
Rh29301	NotProtected	E	W18D0	O01_Picker_E7_29301_W18_D0_merged_rRNA_globin_removed	G3	45339	39129	13.6968
Rh29301	NotProtected	E	W18D1	O01_Picker_E7_29301_W18_D1_merged_nohmrRNA_rhesus_globin_removed	G3	57993	48901	15.6778
Rh29301	NotProtected	E	W18D3	O01_Picker_E7_29301_W18_D3_S15_nohmrRNA_rhesus_globin_removed	G3	54390	47393	12.8645
Rh29301	NotProtected	E	W18D7	O01_Picker_E7_29301_W18_D7_merged_rRNA_globin_removed	G3	37738	32136	14.8445
Rh29301	NotProtected	E	W88D0	O01_Picker_E7_29301_W88_D0_S14_nohmrRNA_rhesus_globin_removed	G3	34029	28803	15.3575
Rh29306	NotProtected	O	W0D0	O01_Picker_O10_29306_W0_D0_merged_rRNA_globin_removed	G3	37866	33420	11.7414
Rh29306	NotProtected	O	W0D1	O01_Picker_O10_29306_W0_D1_merged_rRNA_globin_removed	G3	41888	37059	11.5284
Rh29306	NotProtected	O	W0D3	O01_Picker_O10_29306_W0_D3_merged_rRNA_globin_removed	G3	49339	44044	10.7319
Rh29306	NotProtected	O	W0D7	O01_Picker_O10_29306_W0_D7_merged_rRNA_globin_removed	G3	57038	50999	10.5877
Rh29306	NotProtected	O	W18D0	O01_Picker_O10_29306_W18_D0_merged_rRNA_globin_removed	G3	34906	30779	11.8232
Rh29306	NotProtected	O	W18D1	O01_Picker_O10_29306_W18_D1_merged_nohmrRNA_rhesus_globin_removed	G3	35576	31668	10.9849
Rh29306	NotProtected	O	W18D3	O01_Picker_O10_29306_W18_D3_merged_rRNA_globin_removed	G3	42643	37716	11.5541
Rh29306	NotProtected	O	W18D7	O01_Picker_O10_29306_W18_D7_merged_rRNA_globin_removed	G3	67782	60369	10.9365
Rh29306	NotProtected	O	W88D0	O01_Picker_O10_29306_W88_D0_merged_rRNA_globin_removed	G3	33689	29214	13.2833
Rh29341	Protected	S	W0D0	O01_Picker_S6_29341_W0_D0_merged_rRNA_globin_removed	G3	40568	35948	11.3883
Rh29341	Protected	S	W0D1	O01_Picker_S6_29341_W0_D1_merged_nohmrRNA_rhesus_globin_removed	G3	81903	71242	13.0166
Rh29341	Protected	S	W0D3	O01_Picker_S6_29341_W0_D3_merged_rRNA_globin_removed	G3	52748	46578	11.6971
Rh29341	Protected	S	W0D7	O01_Picker_S6_29341_W0_D7_merged_rRNA_globin_removed	G3	63797	55090	13.648
Rh29341	Protected	S	W18D0	O01_Picker_S6_29341_W18_D0_merged_rRNA_globin_removed	G3	73715	64122	13.0136
Rh29341	Protected	S	W18D1	O01_Picker_S6_29341_W18_D1_merged_rRNA_globin_removed	G3	56442	49960	11.4844
Rh29341	Protected	S	W18D3	O01_Picker_S6_29341_W18_D3_S2_nohmrRNA_rhesus_globin_removed	G3	61085	53289	12.7625
Rh29341	Protected	S	W18D7	O01_Picker_S6_29341_W18_D7_merged_nohmrRNA_rhesus_globin_removed	G3	66589	58619	11.9689
Rh29341	Protected	S	W88D0	O01_Picker_S6_29341_W88_D0_merged_rRNA_globin_removed	G3	64843	56535	12.8125
Rh29479	NotProtected	X	W0D0	O01_Picker_X8_29479_W0_D0_merged_rRNA_globin_removed	G3	19973	17278	13.4932
Rh29479	NotProtected	X	W0D1	O01_Picker_X8_29479_W0_D1_merged_nohmrRNA_rhesus_globin_removed	G3	28442	24232	14.8021
Rh29479	NotProtected	X	W0D3	O01_Picker_X8_29479_W0_D3_merged_rRNA_globin_removed	G3	25969	22442	13.5816
Rh29479	NotProtected	X	W0D7	O01_Picker_X8_29479_W0_D7_merged_rRNA_globin_removed	G3	32295	27958	13.4293
Rh29479	NotProtected	X	W18D0	O01_Picker_X8_29479_W18_D0_merged_nohmrRNA_rhesus_globin_removed	G3	45074	38889	13.7219
Rh29479	NotProtected	X	W18D1	O01_Picker_X8_29479_W18_D1_merged_rRNA_globin_removed	G3	31913	27634	13.4083
Rh29479	NotProtected	X	W18D3	O01_Picker_X8_29479_W18_D3_merged_rRNA_globin_removed	G3	45214	39109	13.5025
Rh29479	NotProtected	X	W18D7	O01_Picker_X8_29479_W18_D7_merged_rRNA_globin_removed	G3	35807	30975	13.4946
Rh29479	NotProtected	X	W88D0	O01_Picker_X8_29479_W88_D0_merged_rRNA_globin_removed	G3	50493	42871	15.0952
Rh29483	Protected	O	W0D0	O01_Picker_O12_29483_W0_D0_merged_rRNA_globin_removed	G3	33093	27897	15.7012
Rh29483	Protected	O	W0D1	O01_Picker_O12_29483_W0_D1_merged_rRNA_globin_removed	G3	38986	33111	15.0695
Rh29483	Protected	O	W0D3	O01_Picker_O12_29483_W0_D3_S8_nohmrRNA_rhesus_globin_removed	G3	52887	44868	15.1625
Rh29483	Protected	O	W0D7	O01_Picker_O12_29483_W0_D7_merged_rRNA_globin_removed	G3	42931	36810	14.2578
Rh29483	Protected	O	W18D0	O01_Picker_O12_29483_W18_D0_merged_rRNA_globin_removed	G3	49803	42889	13.8827
Rh29483	Protected	O	W18D1	O01_Picker_O12_29483_W18_D1_merged_nohmrRNA_rhesus_globin_removed	G3	42203	35902	14.9302
Rh29483	Protected	O	W18D3	O01_Picker_O12_29483_W18_D3_merged_rRNA_globin_removed	G3	24948	20641	17.2639
Rh29483	Protected	O	W18D7	O01_Picker_O12_29483_W18_D7_S10_nohmrRNA_rhesus_globin_removed	G3	42314	35978	14.9738
Rh29483	Protected	O	W88D0	O01_Picker_O12_29483_W88_D0_merged_rRNA_globin_removed	G3	35746	29607	17.1739
Rh29511	NotProtected	S	W0D0	O01_Picker_S8_29511_W0_D0_merged_nohmrRNA_rhesus_globin_removed	G3	35958	30091	16.3163
Rh29511	NotProtected	S	W0D3	O01_Picker_S8_29511_W0_D3_merged_rRNA_globin_removed	G3	55139	45795	16.9463
Rh29511	NotProtected	S	W0D7	O01_Picker_S8_29511_W0_D7_merged_rRNA_globin_removed	G3	49578	40959	17.3847
Rh29511	NotProtected	S	W18D0	O01_Picker_S8_29511_W18_D0_merged_rRNA_globin_removed	G3	30883	25496	17.4433
Rh29511	NotProtected	S	W18D1	O01_Picker_S8_29511_W18_D1_merged_rRNA_globin_removed	G3	56452	46237	18.095
Rh29511	NotProtected	S	W18D3	O01_Picker_S8_29511_W18_D3_S4_merged_nohmrRNA_rhesus_globin_removed	G3	22071	18053	18.2049
Rh29511	NotProtected	S	W18D7	O01_Picker_S8_29511_W18_D7_merged_rRNA_globin_removed	G3	105548	89247	15.4442
Rh29511	NotProtected	S	W88D0	O01_Picker_S8_29511_W88_D0_merged_rRNA_globin_removed	G3	36900	29717	19.4661
Rh29511	NotProtected	S	W0D1	O01-Picker-29511-W0-D1-B-83_S9_nohmrRNA_rhesus_globin_removed	G3	54628	45352	16.9803
Rh29514	NotProtected	E	W0D0	O01_Picker_E9_29514_W0_D0_merged_rRNA_globin_removed	G2_LTR	30034	25358	15.569
Rh29514	NotProtected	E	W0D1	O01_Picker_E9_29514_W0_D1_merged_rRNA_globin_removed	G2_LTR	87836	82102	6.52808
Rh29514	NotProtected	E	W0D3	O01_Picker_E9_29514_W0_D3_merged_rRNA_globin_removed	G2_LTR	66083	62121	5.99549
Rh29514	NotProtected	E	W0D7	O01_Picker_E9_29514_W0_D7_merged_rRNA_globin_removed	G2_LTR	72675	67100	7.67114
Rh29514	NotProtected	E	W18D0	O01_Picker_E9_29514_W18_D0_merged_rRNA_globin_removed	G2_LTR	109016	100431	7.87499
Rh29514	NotProtected	E	W18D1	O01_Picker_E9_29514_W18_D1_merged_rRNA_globin_removed	G2_LTR	78863	73227	7.14657
Rh29514	NotProtected	E	W18D3	O01_Picker_E9_29514_W18_D3_merged_rRNA_globin_removed	G2_LTR	101122	95386	5.67236
Rh29514	NotProtected	E	W18D7	O01_Picker_E9_29514_W18_D7_merged_rRNA_globin_removed	G2_LTR	59484	55527	6.65221
Rh29514	NotProtected	E	W88D0	O01_Picker_E9_29514_W88_D0_merged_nohmrRNA_rhesus_globin_removed	G2_LTR	122929	113320	7.81671
Rh29515	Protected	S	W0D0	O01_Picker_S9_29515_W0_D0_merged_rRNA_globin_removed	G3	57910	51760	10.6199
Rh29515	Protected	S	W0D3	O01_Picker_S9_29515_W0_D3_merged_nohmrRNA_rhesus_globin_removed	G3	85116	76255	10.4105
Rh29515	Protected	S	W0D7	O01_Picker_S9_29515_W0_D7_merged_nohmrRNA_rhesus_globin_removed	G3	78427	69165	11.8097
Rh29515	Protected	S	W18D0	O01_Picker_S9_29515_W18_D0_merged_rRNA_globin_removed	G3	46561	41224	11.4624
Rh29515	Protected	S	W18D1	O01_Picker_S9_29515_W18_D1_merged_rRNA_globin_removed	G3	89836	80289	10.6271
Rh29515	Protected	S	W18D3	O01_Picker_S9_29515_W18_D3_merged_rRNA_globin_removed	G3	64005	55875	12.7021
Rh29515	Protected	S	W18D7	O01_Picker_S9_29515_W18_D7_merged_rRNA_globin_removed	G3	57321	51356	10.4063
Rh29515	Protected	S	W88D0	O01_Picker_S9_29515_W88_D0_merged_rRNA_globin_removed	G3	59830	51908	13.2408
Rh29515	Protected	S	W0D1	O01-Picker-29515-W0-D1-B-84_S10_nohmrRNA_rhesus_globin_removed	G3	62016	54973	11.3567
Rh29523	NotProtected	S	W0D0	O01_Picker_S10_29523_W0_D0_merged_rRNA_globin_removed	G2_LTR	67639	62611	7.43358
Rh29523	NotProtected	S	W0D3	O01_Picker_S10_29523_W0_D3_merged_rRNA_globin_removed	G2_LTR	81394	75543	7.18849
Rh29523	NotProtected	S	W0D7	O01_Picker_S10_29523_W0_D7_merged_rRNA_globin_removed	G2_LTR	63776	59612	6.5291
Rh29523	NotProtected	S	W18D0	O01_Picker_S10_29523_W18_D0_merged_nohmrRNA_rhesus_globin_removed	G2_LTR	59059	55599	5.85855
Rh29523	NotProtected	S	W18D1	O01_Picker_S10_29523_W18_D1_merged_rRNA_globin_removed	G2_LTR	61133	55974	8.43898
Rh29523	NotProtected	S	W18D3	O01_Picker_S10_29523_W18_D3_merged_rRNA_globin_removed	G2_LTR	45124	42634	5.51813
Rh29523	NotProtected	S	W18D7	O01_Picker_S10_29523_W18_D7_merged_rRNA_globin_removed	G2_LTR	91840	84406	8.09451
Rh29523	NotProtected	S	W88D0	O01_Picker_S10_29523_W88_D0_merged_rRNA_globin_removed	G2_LTR	56052	50798	9.37344
Rh29523	NotProtected	S	W0D1	O01-Picker-29523-W0-D1-B-85_S11_nohmrRNA_rhesus_globin_removed	G2_LTR	83469	76166	8.74936
Rh29528	NotProtected	O	W0D0	O01_Picker_O13_29528_W0_D0_merged_rRNA_globin_removed	G2_LTR	114311	105005	8.14095
Rh29528	NotProtected	O	W0D1	O01_Picker_O13_29528_W0_D1_merged_rRNA_globin_removed	G2_LTR	116660	107319	8.00703
Rh29528	NotProtected	O	W0D3	O01_Picker_O13_29528_W0_D3_merged_nohmrRNA_rhesus_globin_removed	G2_LTR	52951	49373	6.75719
Rh29528	NotProtected	O	W0D7	O01_Picker_O13_29528_W0_D7_merged_nohmrRNA_rhesus_globin_removed	G2_LTR	58850	55040	6.47409
Rh29528	NotProtected	O	W18D0	O01_Picker_O13_29528_W18_D0_merged_rRNA_globin_removed	G2_LTR	54455	49885	8.39225
Rh29528	NotProtected	O	W18D1	O01_Picker_O13_29528_W18_D1_merged_rRNA_globin_removed	G2_LTR	88453	80554	8.93017
Rh29528	NotProtected	O	W18D3	O01_Picker_O13_29528_W18_D3_merged_rRNA_globin_removed	G2_LTR	65979	62133	5.82913
Rh29528	NotProtected	O	W18D7	O01_Picker_O13_29528_W18_D7_merged_rRNA_globin_removed	G2_LTR	58392	54736	6.26113
Rh29528	NotProtected	O	W88D0	O01_Picker_O13_29528_W88_D0_merged_rRNA_globin_removed	G2_LTR	99303	93462	5.882
Rh29535	NotProtected	X	W0D0	O01_Picker_X10_29535_W0_D0_merged_rRNA_globin_removed	G3	18358	15780	14.0429
Rh29535	NotProtected	X	W0D1	O01_Picker_X10_29535_W0_D1_merged_rRNA_globin_removed	G3	52903	46832	11.4757
Rh29535	NotProtected	X	W0D3	O01_Picker_X10_29535_W0_D3_merged_rRNA_globin_removed	G3	24735	21327	13.778
Rh29535	NotProtected	X	W0D7	O01_Picker_X10_29535_W0_D7_merged_rRNA_globin_removed	G3	41613	36591	12.0683
Rh29535	NotProtected	X	W18D0	O01_Picker_X10_29535_W18_D0_merged_nohmrRNA_rhesus_globin_removed	G3	52919	46575	11.9881
Rh29535	NotProtected	X	W18D1	O01_Picker_X10_29535_W18_D1_merged_rRNA_globin_removed	G3	53814	47464	11.7999
Rh29535	NotProtected	X	W18D3	O01_Picker_X10_29535_W18_D3_merged_rRNA_globin_removed	G3	37530	32950	12.2036
Rh29535	NotProtected	X	W18D7	O01_Picker_X10_29535_W18_D7_merged_rRNA_globin_removed	G3	31238	27792	11.0314
Rh29535	NotProtected	X	W88D0	O01_Picker_X10_29535_W88_D0_merged_nohmrRNA_rhesus_globin_removed	G3	60792	52687	13.3323
Rh29548	NotProtected	X	W0D0	O01_Picker_X11_29548_W0_D0_S19_nohmrRNA_rhesus_globin_removed	G2	41660	29850	28.3485
Rh29548	NotProtected	X	W0D1	O01_Picker_X11_29548_W0_D1_merged_rRNA_globin_removed	G2	81094	60929	24.8662
Rh29548	NotProtected	X	W0D3	O01_Picker_X11_29548_W0_D3_merged_rRNA_globin_removed	G2	71075	52932	25.5266
Rh29548	NotProtected	X	W0D7	O01_Picker_X11_29548_W0_D7_merged_rRNA_globin_removed	G2	65593	47345	27.82
Rh29548	NotProtected	X	W18D0	O01_Picker_X11_29548_W18_D0_S18_nohmrRNA_rhesus_globin_removed	G2	47155	33457	29.0489
Rh29548	NotProtected	X	W18D1	O01_Picker_X11_29548_W18_D1_S18_nohmrRNA_rhesus_globin_removed	G2	60558	45016	25.6647
Rh29548	NotProtected	X	W18D3	O01_Picker_X11_29548_W18_D3_S4_nohmrRNA_rhesus_globin_removed	G2	59909	42576	28.9322
Rh29548	NotProtected	X	W18D7	O01_Picker_X11_29548_W18_D7_merged_rRNA_globin_removed	G2	45001	31983	28.9282
Rh29548	NotProtected	X	W88D0	O01_Picker_X11_29548_W88_D0_merged_nohmrRNA_rhesus_globin_removed	G2	48645	34898	28.2598
Rh30025	NotProtected	X	W0D0	O01_Picker_X12_30025_W0_D0_S8_nohmrRNA_rhesus_globin_removed	G2_LTR	75642	71413	5.59081
Rh30025	NotProtected	X	W0D1	O01_Picker_X12_30025_W0_D1_S10_nohmrRNA_rhesus_globin_removed	G2_LTR	79134	75550	4.52903
Rh30025	NotProtected	X	W0D3	O01_Picker_X12_30025_W0_D3_merged_rRNA_globin_removed	G2_LTR	94924	89464	5.75197
Rh30025	NotProtected	X	W0D7	O01_Picker_X12_30025_W0_D7_merged_rRNA_globin_removed	G2_LTR	63995	60119	6.05672
Rh30025	NotProtected	X	W18D0	O01_Picker_X12_30025_W18_D0_merged_rRNA_globin_removed	G2_LTR	61289	57093	6.84625
Rh30025	NotProtected	X	W18D1	O01_Picker_X12_30025_W18_D1_merged_rRNA_globin_removed	G2_LTR	89083	84988	4.59684
Rh30025	NotProtected	X	W18D3	O01_Picker_X12_30025_W18_D3_S18_nohmrRNA_rhesus_globin_removed	G2_LTR	84427	79923	5.33479
Rh30025	NotProtected	X	W18D7	O01_Picker_X12_30025_W18_D7_merged_rRNA_globin_removed	G2_LTR	58894	55985	4.93938
Rh30025	NotProtected	X	W88D0	O01_Picker_X12_30025_W88_D0_merged_nohmrRNA_rhesus_globin_removed	G2_LTR	80764	75245	6.83349
Rh30028	Protected	S	W0D0	O01_Picker_S13_30028_W0_D0_merged_rRNA_globin_removed	G3	50675	44472	12.2407
Rh30028	Protected	S	W0D3	O01_Picker_S13_30028_W0_D3_merged_rRNA_globin_removed	G3	47209	41113	12.9128
Rh30028	Protected	S	W18D0	O01_Picker_S13_30028_W18_D0_S18_nohmrRNA_rhesus_globin_removed	G3	68538	59564	13.0935
Rh30028	Protected	S	W18D1	O01_Picker_S13_30028_W18_D1_merged_rRNA_globin_removed	G3	81272	71453	12.0817
Rh30028	Protected	S	W18D3	O01_Picker_S13_30028_W18_D3_merged_rRNA_globin_removed	G3	30187	26070	13.6383
Rh30028	Protected	S	W18D7	O01_Picker_S13_30028_W18_D7_merged_rRNA_globin_removed	G3	51607	45498	11.8375
Rh30028	Protected	S	W88D0	O01_Picker_S13_30028_W88_D0_S20_nohmrRNA_rhesus_globin_removed	G3	146834	126792	13.6494
Rh30028	Protected	S	W0D1	O01-Picker-30028-W0-D1-B-88_S14_nohmrRNA_rhesus_globin_removed	G3	74334	64798	12.8286
Rh30028	Protected	S	W0D7	O01-Picker-30028-W0-D7-B-208_S1_nohmrRNA_rhesus_globin_removed	G3	40931	35865	12.3769
Rh30400	NotProtected	O	W0D0	O01_Picker_O14_30400_W0_D0_S19_nohmrRNA_rhesus_globin_removed	G2_LTR	42258	27131	16.0467
Rh30400	NotProtected	O	W0D0	O01_Picker_O14_30400_W0_D0_S19_nohmrRNA_rhesus_globin_removed	G2	42258	27131	19.7501
Rh30400	NotProtected	O	W0D1	O01_Picker_O14_30400_W0_D1_merged_rRNA_globin_removed	G2_LTR	39443	25087	17.126
Rh30400	NotProtected	O	W0D1	O01_Picker_O14_30400_W0_D1_merged_rRNA_globin_removed	G2	39443	25087	19.2708
Rh30400	NotProtected	O	W0D3	O01_Picker_O14_30400_W0_D3_merged_rRNA_globin_removed	G2_LTR	31199	19449	16.4492
Rh30400	NotProtected	O	W0D3	O01_Picker_O14_30400_W0_D3_merged_rRNA_globin_removed	G2	31199	19449	21.2122
Rh30400	NotProtected	O	W0D7	O01_Picker_O14_30400_W0_D7_merged_rRNA_globin_removed	G2_LTR	37841	24602	14.7908
Rh30400	NotProtected	O	W0D7	O01_Picker_O14_30400_W0_D7_merged_rRNA_globin_removed	G2	37841	24602	20.195
Rh30400	NotProtected	O	W18D0	O01_Picker_O14_30400_W18_D0_merged_rRNA_globin_removed	G2_LTR	39736	25413	16.0333
Rh30400	NotProtected	O	W18D0	O01_Picker_O14_30400_W18_D0_merged_rRNA_globin_removed	G2	39736	25413	20.0121
Rh30400	NotProtected	O	W18D1	O01_Picker_O14_30400_W18_D1_merged_nohmrRNA_rhesus_globin_removed	G2_LTR	34192	22008	16.2845
Rh30400	NotProtected	O	W18D1	O01_Picker_O14_30400_W18_D1_merged_nohmrRNA_rhesus_globin_removed	G2	34192	22008	19.3496
Rh30400	NotProtected	O	W18D3	O01_Picker_O14_30400_W18_D3_merged_rRNA_globin_removed	G2_LTR	42284	26459	16.2213
Rh30400	NotProtected	O	W18D3	O01_Picker_O14_30400_W18_D3_merged_rRNA_globin_removed	G2	42284	26459	21.2042
Rh30400	NotProtected	O	W18D7	O01_Picker_O14_30400_W18_D7_merged_rRNA_globin_removed	G2_LTR	43012	27354	15.9142
Rh30400	NotProtected	O	W18D7	O01_Picker_O14_30400_W18_D7_merged_rRNA_globin_removed	G2	43012	27354	20.4896
Rh30400	NotProtected	O	W88D0	O01_Picker_O14_30400_W88_D0_merged_rRNA_globin_removed	G2_LTR	42893	26899	19.2782
Rh30400	NotProtected	O	W88D0	O01_Picker_O14_30400_W88_D0_merged_rRNA_globin_removed	G2	42893	26899	18.0099
Rh30407	Protected	O	W0D0	O01_Picker_O15_30407_W0_D0_merged_rRNA_globin_removed	G3	52497	47193	10.1034
Rh30407	Protected	O	W0D1	O01_Picker_O15_30407_W0_D1_S19_nohmrRNA_rhesus_globin_removed	G3	51555	46431	9.9389
Rh30407	Protected	O	W0D3	O01_Picker_O15_30407_W0_D3_S9_nohmrRNA_rhesus_globin_removed	G3	34101	30683	10.0232
Rh30407	Protected	O	W0D7	O01_Picker_O15_30407_W0_D7_merged_rRNA_globin_removed	G3	22717	20172	11.2031
Rh30407	Protected	O	W18D0	O01_Picker_O15_30407_W18_D0_S10_nohmrRNA_rhesus_globin_removed	G3	39994	35865	10.324
Rh30407	Protected	O	W18D1	O01_Picker_O15_30407_W18_D1_merged_rRNA_globin_removed	G3	47262	42592	9.88109
Rh30407	Protected	O	W18D3	O01_Picker_O15_30407_W18_D3_merged_rRNA_globin_removed	G3	39776	35387	11.0343
Rh30407	Protected	O	W18D7	O01_Picker_O15_30407_W18_D7_merged_nohmrRNA_rhesus_globin_removed	G3	37625	33912	9.86844
Rh30407	Protected	O	W88D0	O01_Picker_O15_30407_W88_D0_S13_nohmrRNA_rhesus_globin_removed	G3	42729	37755	11.6408
Rh30418	NotProtected	E	W0D0	O01_Picker_E14_30418_W0_D0_S13_nohmrRNA_rhesus_globin_removed	G2	47103	35974	23.6269
Rh30418	NotProtected	E	W0D1	O01_Picker_E14_30418_W0_D1_S20_nohmrRNA_rhesus_globin_removed	G2	23783	18659	21.5448
Rh30418	NotProtected	E	W0D3	O01_Picker_E14_30418_W0_D3_merged_nohmrRNA_rhesus_globin_removed	G2	29303	22836	22.0694
Rh30418	NotProtected	E	W0D7	O01_Picker_E14_30418_W0_D7_merged_rRNA_globin_removed	G2	27668	21494	22.3146
Rh30418	NotProtected	E	W18D0	O01_Picker_E14_30418_W18_D0_S20_nohmrRNA_rhesus_globin_removed	G2	22531	17248	23.4477
Rh30418	NotProtected	E	W18D1	O01_Picker_E14_30418_W18_D1_merged_rRNA_globin_removed	G2	39171	30094	23.1728
Rh30418	NotProtected	E	W18D3	O01_Picker_E14_30418_W18_D3_merged_rRNA_globin_removed	G2	37562	28802	23.3214
Rh30418	NotProtected	E	W18D7	O01_Picker_E14_30418_W18_D7_merged_rRNA_globin_removed	G2	24712	19045	22.9322
Rh30418	NotProtected	E	W88D0	O01_Picker_E14_30418_W88_D0_merged_nohmrRNA_rhesus_globin_removed	G2	58216	44230	24.0243
Rh30426	NotProtected	S	W0D0	O01_Picker_S15_30426_W0_D0_merged_rRNA_globin_removed	G3	44684	38679	13.4388
Rh30426	NotProtected	S	W0D1	O01_Picker_S15_30426_W0_D1_merged_nohmrRNA_rhesus_globin_removed	G3	68870	60218	12.5628
Rh30426	NotProtected	S	W0D3	O01_Picker_S15_30426_W0_D3_merged_rRNA_globin_removed	G3	70080	60271	13.9969
Rh30426	NotProtected	S	W0D7	O01_Picker_S15_30426_W0_D7_merged_rRNA_globin_removed	G3	31371	27268	13.079
Rh30426	NotProtected	S	W18D0	O01_Picker_S15_30426_W18_D0_merged_rRNA_globin_removed	G3	50437	43512	13.73
Rh30426	NotProtected	S	W18D1	O01_Picker_S15_30426_W18_D1_S19_nohmrRNA_rhesus_globin_removed	G3	40836	36812	9.85405
Rh30426	NotProtected	S	W18D3	O01_Picker_S15_30426_W18_D3_S11_nohmrRNA_rhesus_globin_removed	G3	31316	27508	12.1599
Rh30426	NotProtected	S	W18D7	O01_Picker_S15_30426_W18_D7_merged_rRNA_globin_removed	G3	41681	36879	11.5208
Rh30426	NotProtected	S	W88D0	O01_Picker_S15_30426_W88_D0_merged_rRNA_globin_removed	G3	35292	30747	12.8783
Rh30429	NotProtected	E	W0D0	O01_Picker_E15_30429_W0_D0_merged_rRNA_globin_removed	G3	72349	65751	9.11968
Rh30429	NotProtected	E	W0D1	O01_Picker_E15_30429_W0_D1_merged_rRNA_globin_removed	G3	60733	53813	11.3941
Rh30429	NotProtected	E	W0D3	O01_Picker_E15_30429_W0_D3_merged_rRNA_globin_removed	G3	57985	52255	9.88187
Rh30429	NotProtected	E	W0D7	O01_Picker_E15_30429_W0_D7_merged_rRNA_globin_removed	G3	38853	34872	10.2463
Rh30429	NotProtected	E	W18D0	O01_Picker_E15_30429_W18_D0_S20_nohmrRNA_rhesus_globin_removed	G3	54409	49086	9.78331
Rh30429	NotProtected	E	W18D1	O01_Picker_E15_30429_W18_D1_merged_rRNA_globin_removed	G3	67595	60253	10.8618
Rh30429	NotProtected	E	W18D3	O01_Picker_E15_30429_W18_D3_merged_rRNA_globin_removed	G3	54096	49269	8.92303
Rh30429	NotProtected	E	W18D7	O01_Picker_E15_30429_W18_D7_merged_rRNA_globin_removed	G3	48882	43870	10.2533
Rh30429	NotProtected	E	W88D0	O01_Picker_E15_30429_W88_D0_merged_nohmrRNA_rhesus_globin_removed	G3	57805	52270	9.5753
Rh30434	NotProtected	X	W0D0	O01_Picker_X14_30434_W0_D0_merged_rRNA_globin_removed	G3	43361	38415	11.4066
Rh30434	NotProtected	X	W0D1	O01_Picker_X14_30434_W0_D1_merged_rRNA_globin_removed	G3	55518	49333	11.1405
Rh30434	NotProtected	X	W0D3	O01_Picker_X14_30434_W0_D3_merged_rRNA_globin_removed	G3	40267	35441	11.985
Rh30434	NotProtected	X	W0D7	O01_Picker_X14_30434_W0_D7_merged_rRNA_globin_removed	G3	32757	29155	10.9961
Rh30434	NotProtected	X	W18D0	O01_Picker_X14_30434_W18_D0_merged_rRNA_globin_removed	G3	52907	46756	11.6261
Rh30434	NotProtected	X	W18D1	O01_Picker_X14_30434_W18_D1_merged_nohmrRNA_rhesus_globin_removed	G3	41355	36650	11.3771
Rh30434	NotProtected	X	W18D3	O01_Picker_X14_30434_W18_D3_merged_rRNA_globin_removed	G3	35744	31673	11.3893
Rh30434	NotProtected	X	W18D7	O01_Picker_X14_30434_W18_D7_merged_rRNA_globin_removed	G3	28457	24893	12.5242
Rh30434	NotProtected	X	W88D0	O01_Picker_X14_30434_W88_D0_S4_nohmrRNA_rhesus_globin_removed	G3	86761	75262	13.2537

## Sheet: Figure3B
animal	allele group detected	Percent Mamu-E G1 expression
Rh28808	G3	87.3042
Rh28809	G3	87.4902
Rh28833	G3	88.6982
Rh28835	G2_LTR	94.6401
Rh28890	G2	75.3186
Rh28938	G3	87.3502
Rh29014	G2_LTR	94.4316
Rh29084	G3	87.6097
Rh29208	G2	76.9591
Rh29215	G3	88.2432
Rh29292	G2	73.1885
Rh29299	G3	86.9456
Rh29301	G3	85.3668
Rh29306	G3	88.5365
Rh29341	G3	87.5787
Rh29479	G3	86.1635
Rh29483	G3	84.6205
Rh29511	G3	82.6354
Rh29514	G2_LTR	92.1193
Rh29515	G3	88.596
Rh29523	G2_LTR	92.5351
Rh29528	G2_LTR	92.814
Rh29535	G3	87.5866
Rh29548	G2	72.5116
Rh30025	G2_LTR	94.3912
Rh30028	G3	87.2601
Rh30407	G3	89.5536
Rh30418	G2	77.0607
Rh30426	G3	87.4199
Rh30429	G3	89.9957
Rh30434	G3	88.2557

## Sheet: Figure3C
animal	allele groups expressed	Mean TPM normalized G1 expression
Rh28724	G1	3418.7
Rh28808	G1+G3	2012.11
Rh28809	G1+G3	2696.33
Rh28810	G1	3719.84
Rh28819	G1	2664.08
Rh28835	G1+G2_LTR	4239.09
Rh28885	G1	3549.51
Rh28890	G1+G2	2311.56
Rh28899	G1	2894.08
Rh28930	G1	4112.87
Rh28949	G1	2838.76
Rh29014	G1+G2_LTR	3015.05
Rh29084	G1+G3	3124.55
Rh29208	G1+G2	2994.78
Rh29211	G1	3476.56
Rh29212	G1	3195.36
Rh29214	G1	3044.61
Rh29215	G1+G3	2396.07
Rh29292	G1+G2	3304.97
Rh29299	G1+G3	2730.46
Rh29300	G1	2776.17
Rh29306	G1+G3	2369.7
Rh29341	G1+G3	3402.25
Rh29479	G1+G3	2038.68
Rh29482	G1	3402.95
Rh29483	G1+G3	2125.24
Rh29484	G1	3310.48
Rh29511	G1+G3	2438.67
Rh29515	G1+G3	3568.64
Rh29522	G1	3041.47
Rh29523	G1+G2_LTR	3926.01
Rh29528	G1+G2_LTR	4435.31
Rh29535	G1+G3	2478.55
Rh29548	G1+G2	3469.82
Rh29558	G1	2961.18
Rh30025	G1+G2_LTR	4567.62
Rh30028	G1+G3	3130.74
Rh30407	G1+G3	2469.6
Rh30412	G1	4094.14
Rh30426	G1+G3	2588.34
Rh30427	G1	3036.15
Rh30434	G1+G3	2551.94
Rh30445	G1	2651.44

## Sheet: Figure3D
animal	allele group	spearman correlation
Rh28808	G3	0.840498
Rh28809	G3	0.333116
Rh28835	G2_LTR	0.529768
Rh28890	G2	0.970993
Rh29014	G2_LTR	0.986906
Rh29084	G3	0.9108
Rh29208	G2	0.986729
Rh29215	G3	0.964684
Rh29292	G2	0.908267
Rh29299	G3	0.958129
Rh29306	G3	0.790488
Rh29341	G3	0.961032
Rh29479	G3	0.981908
Rh29483	G3	0.923708
Rh29511	G3	0.969265
Rh29515	G3	0.822994
Rh29523	G2_LTR	0.864398
Rh29528	G2_LTR	0.90343
Rh29535	G3	0.970806
Rh29548	G2	0.940138
Rh30025	G2_LTR	0.600482
Rh30028	G3	0.971567
Rh30407	G3	0.960464
Rh30426	G3	0.942979
Rh30434	G3	0.959272

## Sheet: Figure3E
animal	Challenge_outcome	animal group	timepoint	sample_id	TPM normalized Mamu-E expression
Rh28809	Protected	X	W0D0	O01_Picker_X1_28809_W0_D0_S15_nohmrRNA_rhesus_globin_removed	2050.54
Rh28809	Protected	X	W0D1	O01_Picker_X1_28809_W0_D1_merged_rRNA_globin_removed	2706.12
Rh28809	Protected	X	W0D3	O01_Picker_X1_28809_W0_D3_merged_rRNA_globin_removed	2165.5
Rh28809	Protected	X	W0D7	O01_Picker_X1_28809_W0_D7_merged_rRNA_globin_removed	2539.8
Rh28809	Protected	X	W18D0	O01_Picker_X1_28809_W18_D0_S2_nohmrRNA_rhesus_globin_removed	2366.88
Rh28809	Protected	X	W18D1	O01_Picker_X1_28809_W18_D1_merged_rRNA_globin_removed	2480.65
Rh28809	Protected	X	W18D3	O01_Picker_X1_28809_W18_D3_merged_rRNA_globin_removed	2102.32
Rh28809	Protected	X	W18D7	O01_Picker_X1_28809_W18_D7_merged_rRNA_globin_removed	2245.49
Rh28809	Protected	X	W88D0	O01_Picker_X1_28809_W88_D0_merged_rRNA_globin_removed	2584.82
Rh28899	NotProtected	X	W0D0	O01_Picker_X2_28899_W0_D0_merged_rRNA_globin_removed	2920.91
Rh28899	NotProtected	X	W0D1	O01_Picker_X2_28899_W0_D1_S5_nohmrRNA_rhesus_globin_removed	3526.56
Rh28899	NotProtected	X	W0D3	O01_Picker_X2_28899_W0_D3_merged_rRNA_globin_removed	3267.69
Rh28899	NotProtected	X	W0D7	O01_Picker_X2_28899_W0_D7_merged_rRNA_globin_removed	2311.69
Rh28899	NotProtected	X	W18D0	O01_Picker_X2_28899_W18_D0_merged_rRNA_globin_removed	2585.16
Rh28899	NotProtected	X	W18D1	O01_Picker_X2_28899_W18_D1_merged_rRNA_globin_removed	3273.7
Rh28899	NotProtected	X	W18D3	O01_Picker_X2_28899_W18_D3_merged_rRNA_globin_removed	3706.35
Rh28899	NotProtected	X	W18D7	O01_Picker_X2_28899_W18_D7_merged_rRNA_globin_removed	1956.39
Rh28899	NotProtected	X	W88D0	O01_Picker_X2_28899_W88_D0_merged_rRNA_globin_removed	2498.24
Rh28930	Protected	X	W0D0	O01_Picker_X3_28930_W0_D0_merged_rRNA_globin_removed	4335.71
Rh28930	Protected	X	W0D1	O01_Picker_X3_28930_W0_D1_merged_rRNA_globin_removed	4784.83
Rh28930	Protected	X	W0D3	O01_Picker_X3_28930_W0_D3_merged_rRNA_globin_removed	3019.84
Rh28930	Protected	X	W0D7	O01_Picker_X3_28930_W0_D7_merged_rRNA_globin_removed	3960.45
Rh28930	Protected	X	W18D0	O01_Picker_X3_28930_W18_D0_S20_nohmrRNA_rhesus_globin_removed	5083.82
Rh28930	Protected	X	W18D1	O01_Picker_X3_28930_W18_D1_S5_nohmrRNA_rhesus_globin_removed	5378.63
Rh28930	Protected	X	W18D3	O01_Picker_X3_28930_W18_D3_merged_rRNA_globin_removed	3892.93
Rh28930	Protected	X	W18D7	O01_Picker_X3_28930_W18_D7_merged_rRNA_globin_removed	2745.9
Rh28930	Protected	X	W88D0	O01_Picker_X3_28930_W88_D0_merged_rRNA_globin_removed	3813.74
Rh29084	NotProtected	X	W0D0	O01_Picker_X4_29084_W0_D0_merged_nohmrRNA_rhesus_globin_removed	2861.72
Rh29084	NotProtected	X	W0D1	O01_Picker_X4_29084_W0_D1_S17_nohmrRNA_rhesus_globin_removed	2495.4
Rh29084	NotProtected	X	W0D3	O01_Picker_X4_29084_W0_D3_merged_rRNA_globin_removed	2868.18
Rh29084	NotProtected	X	W0D7	O01_Picker_X4_29084_W0_D7_merged_rRNA_globin_removed	2925.12
Rh29084	NotProtected	X	W18D0	O01_Picker_X4_29084_W18_D0_S6_nohmrRNA_rhesus_globin_removed	2713.05
Rh29084	NotProtected	X	W18D1	O01_Picker_X4_29084_W18_D1_merged_rRNA_globin_removed	2560.43
Rh29084	NotProtected	X	W18D3	O01_Picker_X4_29084_W18_D3_S1_nohmrRNA_rhesus_globin_removed	3265.32
Rh29084	NotProtected	X	W18D7	O01_Picker_X4_29084_W18_D7_S18_nohmrRNA_rhesus_globin_removed	1691.43
Rh29084	NotProtected	X	W88D0	O01_Picker_X4_29084_W88_D0_merged_rRNA_globin_removed	3233.52
Rh29214	NotProtected	X	W0D0	O01_Picker_X5_29214_W0_D0_merged_rRNA_globin_removed	2955.81
Rh29214	NotProtected	X	W0D1	O01_Picker_X5_29214_W0_D1_merged_rRNA_globin_removed	3159.64
Rh29214	NotProtected	X	W0D3	O01_Picker_X5_29214_W0_D3_merged_rRNA_globin_removed	3304.42
Rh29214	NotProtected	X	W0D7	O01_Picker_X5_29214_W0_D7_merged_rRNA_globin_removed	1682.32
Rh29214	NotProtected	X	W18D0	O01_Picker_X5_29214_W18_D0_S12_nohmrRNA_rhesus_globin_removed	4607.74
Rh29214	NotProtected	X	W18D1	O01_Picker_X5_29214_W18_D1_merged_nohmrRNA_rhesus_globin_removed	3583.53
Rh29214	NotProtected	X	W18D3	O01_Picker_X5_29214_W18_D3_S7_nohmrRNA_rhesus_globin_removed	3348.2
Rh29214	NotProtected	X	W18D7	O01_Picker_X5_29214_W18_D7_merged_rRNA_globin_removed	2040.64
Rh29214	NotProtected	X	W88D0	O01_Picker_X5_29214_W88_D0_merged_rRNA_globin_removed	2719.2
Rh29292	Protected	X	W0D0	O01_Picker_X6_29292_W0_D0_merged_nohmrRNA_rhesus_globin_removed	2040.96
Rh29292	Protected	X	W0D1	O01_Picker_X6_29292_W0_D1_merged_nohmrRNA_rhesus_globin_removed	2299.67
Rh29292	Protected	X	W0D3	O01_Picker_X6_29292_W0_D3_merged_rRNA_globin_removed	2331.1
Rh29292	Protected	X	W0D7	O01_Picker_X6_29292_W0_D7_merged_rRNA_globin_removed	2389.02
Rh29292	Protected	X	W18D0	O01_Picker_X6_29292_W18_D0_merged_rRNA_globin_removed	2912.81
Rh29292	Protected	X	W18D1	O01_Picker_X6_29292_W18_D1_merged_rRNA_globin_removed	3138.75
Rh29292	Protected	X	W18D3	O01_Picker_X6_29292_W18_D3_merged_rRNA_globin_removed	2613.83
Rh29292	Protected	X	W18D7	O01_Picker_X6_29292_W18_D7_merged_rRNA_globin_removed	2175.23
Rh29292	Protected	X	W88D0	O01_Picker_X6_29292_W88_D0_merged_nohmrRNA_rhesus_globin_removed	1866.82
Rh29300	Protected	X	W0D0	O01_Picker_X7_29300_W0_D0_merged_rRNA_globin_removed	2742.62
Rh29300	Protected	X	W0D1	O01_Picker_X7_29300_W0_D1_merged_rRNA_globin_removed	3708.22
Rh29300	Protected	X	W0D3	O01_Picker_X7_29300_W0_D3_merged_rRNA_globin_removed	3253.17
Rh29300	Protected	X	W0D7	O01_Picker_X7_29300_W0_D7_merged_rRNA_globin_removed	2178.21
Rh29300	Protected	X	W18D0	O01_Picker_X7_29300_W18_D0_S15_nohmrRNA_rhesus_globin_removed	2451.68
Rh29300	Protected	X	W18D1	O01_Picker_X7_29300_W18_D1_S16_nohmrRNA_rhesus_globin_removed	2688
Rh29300	Protected	X	W18D3	O01_Picker_X7_29300_W18_D3_S3_nohmrRNA_rhesus_globin_removed	3773.72
Rh29300	Protected	X	W18D7	O01_Picker_X7_29300_W18_D7_S9_nohmrRNA_rhesus_globin_removed	2200.08
Rh29300	Protected	X	W88D0	O01_Picker_X7_29300_W88_D0_merged_nohmrRNA_rhesus_globin_removed	1989.87
Rh29479	NotProtected	X	W0D0	O01_Picker_X8_29479_W0_D0_merged_rRNA_globin_removed	1082.49
Rh29479	NotProtected	X	W0D1	O01_Picker_X8_29479_W0_D1_merged_nohmrRNA_rhesus_globin_removed	1240.78
Rh29479	NotProtected	X	W0D3	O01_Picker_X8_29479_W0_D3_merged_rRNA_globin_removed	1326.24
Rh29479	NotProtected	X	W0D7	O01_Picker_X8_29479_W0_D7_merged_rRNA_globin_removed	1593.7
Rh29479	NotProtected	X	W18D0	O01_Picker_X8_29479_W18_D0_merged_nohmrRNA_rhesus_globin_removed	2317.27
Rh29479	NotProtected	X	W18D1	O01_Picker_X8_29479_W18_D1_merged_rRNA_globin_removed	1586.1
Rh29479	NotProtected	X	W18D3	O01_Picker_X8_29479_W18_D3_merged_rRNA_globin_removed	2352.98
Rh29479	NotProtected	X	W18D7	O01_Picker_X8_29479_W18_D7_merged_rRNA_globin_removed	1873.41
Rh29479	NotProtected	X	W88D0	O01_Picker_X8_29479_W88_D0_merged_rRNA_globin_removed	2429.44
Rh29522	Protected	X	W0D0	O01_Picker_X9_29522_W0_D0_merged_rRNA_globin_removed	2260.75
Rh29522	Protected	X	W0D1	O01_Picker_X9_29522_W0_D1_merged_rRNA_globin_removed	2382.68
Rh29522	Protected	X	W0D3	O01_Picker_X9_29522_W0_D3_S16_nohmrRNA_rhesus_globin_removed	3393.54
Rh29522	Protected	X	W0D7	O01_Picker_X9_29522_W0_D7_merged_rRNA_globin_removed	2629.06
Rh29522	Protected	X	W18D0	O01_Picker_X9_29522_W18_D0_merged_rRNA_globin_removed	3363.91
Rh29522	Protected	X	W18D1	O01_Picker_X9_29522_W18_D1_S6_nohmrRNA_rhesus_globin_removed	4125.01
Rh29522	Protected	X	W18D3	O01_Picker_X9_29522_W18_D3_merged_rRNA_globin_removed	2779.16
Rh29522	Protected	X	W18D7	O01_Picker_X9_29522_W18_D7_merged_rRNA_globin_removed	2639.5
Rh29522	Protected	X	W88D0	O01_Picker_X9_29522_W88_D0_merged_rRNA_globin_removed	3799.65
Rh29535	NotProtected	X	W0D0	O01_Picker_X10_29535_W0_D0_merged_rRNA_globin_removed	980.499
Rh29535	NotProtected	X	W0D1	O01_Picker_X10_29535_W0_D1_merged_rRNA_globin_removed	2737.76
Rh29535	NotProtected	X	W0D3	O01_Picker_X10_29535_W0_D3_merged_rRNA_globin_removed	1384.48
Rh29535	NotProtected	X	W0D7	O01_Picker_X10_29535_W0_D7_merged_rRNA_globin_removed	2244.72
Rh29535	NotProtected	X	W18D0	O01_Picker_X10_29535_W18_D0_merged_nohmrRNA_rhesus_globin_removed	2969.67
Rh29535	NotProtected	X	W18D1	O01_Picker_X10_29535_W18_D1_merged_rRNA_globin_removed	2871.43
Rh29535	NotProtected	X	W18D3	O01_Picker_X10_29535_W18_D3_merged_rRNA_globin_removed	2058.87
Rh29535	NotProtected	X	W18D7	O01_Picker_X10_29535_W18_D7_merged_rRNA_globin_removed	1683.97
Rh29535	NotProtected	X	W88D0	O01_Picker_X10_29535_W88_D0_merged_nohmrRNA_rhesus_globin_removed	2641.21
Rh29548	NotProtected	X	W0D0	O01_Picker_X11_29548_W0_D0_S19_nohmrRNA_rhesus_globin_removed	1958.33
Rh29548	NotProtected	X	W0D1	O01_Picker_X11_29548_W0_D1_merged_rRNA_globin_removed	3668.2
Rh29548	NotProtected	X	W0D3	O01_Picker_X11_29548_W0_D3_merged_rRNA_globin_removed	2886.17
Rh29548	NotProtected	X	W0D7	O01_Picker_X11_29548_W0_D7_merged_rRNA_globin_removed	2767.98
Rh29548	NotProtected	X	W18D0	O01_Picker_X11_29548_W18_D0_S18_nohmrRNA_rhesus_globin_removed	2049.28
Rh29548	NotProtected	X	W18D1	O01_Picker_X11_29548_W18_D1_S18_nohmrRNA_rhesus_globin_removed	2656.96
Rh29548	NotProtected	X	W18D3	O01_Picker_X11_29548_W18_D3_S4_nohmrRNA_rhesus_globin_removed	2620.45
Rh29548	NotProtected	X	W18D7	O01_Picker_X11_29548_W18_D7_merged_rRNA_globin_removed	1973.63
Rh29548	NotProtected	X	W88D0	O01_Picker_X11_29548_W88_D0_merged_nohmrRNA_rhesus_globin_removed	2135
Rh30025	NotProtected	X	W0D0	O01_Picker_X12_30025_W0_D0_S8_nohmrRNA_rhesus_globin_removed	4633.85
Rh30025	NotProtected	X	W0D1	O01_Picker_X12_30025_W0_D1_S10_nohmrRNA_rhesus_globin_removed	4616.01
Rh30025	NotProtected	X	W0D3	O01_Picker_X12_30025_W0_D3_merged_rRNA_globin_removed	5415.2
Rh30025	NotProtected	X	W0D7	O01_Picker_X12_30025_W0_D7_merged_rRNA_globin_removed	3773.42
Rh30025	NotProtected	X	W18D0	O01_Picker_X12_30025_W18_D0_merged_rRNA_globin_removed	3536.1
Rh30025	NotProtected	X	W18D1	O01_Picker_X12_30025_W18_D1_merged_rRNA_globin_removed	4830
Rh30025	NotProtected	X	W18D3	O01_Picker_X12_30025_W18_D3_S18_nohmrRNA_rhesus_globin_removed	5039.29
Rh30025	NotProtected	X	W18D7	O01_Picker_X12_30025_W18_D7_merged_rRNA_globin_removed	3432.2
Rh30025	NotProtected	X	W88D0	O01_Picker_X12_30025_W88_D0_merged_nohmrRNA_rhesus_globin_removed	3550.04
Rh30427	NotProtected	X	W0D0	O01_Picker_X13_30427_W0_D0_merged_rRNA_globin_removed	1865.95
Rh30427	NotProtected	X	W0D1	O01_Picker_X13_30427_W0_D1_merged_rRNA_globin_removed	2482.75
Rh30427	NotProtected	X	W0D3	O01_Picker_X13_30427_W0_D3_merged_rRNA_globin_removed	3345.04
Rh30427	NotProtected	X	W0D7	O01_Picker_X13_30427_W0_D7_merged_rRNA_globin_removed	2741.95
Rh30427	NotProtected	X	W18D0	O01_Picker_X13_30427_W18_D0_merged_nohmrRNA_rhesus_globin_removed	3614.79
Rh30427	NotProtected	X	W18D1	O01_Picker_X13_30427_W18_D1_merged_rRNA_globin_removed	4342.69
Rh30427	NotProtected	X	W18D3	O01_Picker_X13_30427_W18_D3_S15_nohmrRNA_rhesus_globin_removed	2266.96
Rh30427	NotProtected	X	W18D7	O01_Picker_X13_30427_W18_D7_merged_rRNA_globin_removed	2941.93
Rh30427	NotProtected	X	W88D0	O01_Picker_X13_30427_W88_D0_merged_rRNA_globin_removed	3723.27
Rh30434	NotProtected	X	W0D0	O01_Picker_X14_30434_W0_D0_merged_rRNA_globin_removed	2252.65
Rh30434	NotProtected	X	W0D1	O01_Picker_X14_30434_W0_D1_merged_rRNA_globin_removed	2868.27
Rh30434	NotProtected	X	W0D3	O01_Picker_X14_30434_W0_D3_merged_rRNA_globin_removed	2034.86
Rh30434	NotProtected	X	W0D7	O01_Picker_X14_30434_W0_D7_merged_rRNA_globin_removed	1684.84
Rh30434	NotProtected	X	W18D0	O01_Picker_X14_30434_W18_D0_merged_rRNA_globin_removed	2739.3
Rh30434	NotProtected	X	W18D1	O01_Picker_X14_30434_W18_D1_merged_nohmrRNA_rhesus_globin_removed	2210.21
Rh30434	NotProtected	X	W18D3	O01_Picker_X14_30434_W18_D3_merged_rRNA_globin_removed	1931.02
Rh30434	NotProtected	X	W18D7	O01_Picker_X14_30434_W18_D7_merged_rRNA_globin_removed	1463.41
Rh30434	NotProtected	X	W88D0	O01_Picker_X14_30434_W88_D0_S4_nohmrRNA_rhesus_globin_removed	3076.16
Rh30445	Protected	X	W0D0	O01_Picker_X15_30445_W0_D0_S1_nohmrRNA_rhesus_globin_removed	2152.45
Rh30445	Protected	X	W0D1	O01_Picker_X15_30445_W0_D1_S17_nohmrRNA_rhesus_globin_removed	3612.46
Rh30445	Protected	X	W0D3	O01_Picker_X15_30445_W0_D3_merged_rRNA_globin_removed	2980.71
Rh30445	Protected	X	W0D7	O01_Picker_X15_30445_W0_D7_merged_rRNA_globin_removed	2547.07
Rh30445	Protected	X	W18D0	O01_Picker_X15_30445_W18_D0_S4_nohmrRNA_rhesus_globin_removed	3026.13
Rh30445	Protected	X	W18D1	O01_Picker_X15_30445_W18_D1_S3_merged_nohmrRNA_rhesus_globin_removed	2385.12
Rh30445	Protected	X	W18D3	O01_Picker_X15_30445_W18_D3_merged_rRNA_globin_removed	3303.95
Rh30445	Protected	X	W18D7	O01_Picker_X15_30445_W18_D7_merged_rRNA_globin_removed	2103.09
Rh30445	Protected	X	W88D0	O01_Picker_X15_30445_W88_D0_merged_nohmrRNA_rhesus_globin_removed	1751.95
Rh28819	NotProtected	S	W0D0	O01-Picker-28819-W0-D0-B-16_S1_nohmrRNA_rhesus_globin_removed	2803.86
Rh28819	NotProtected	S	W0D1	O01-Picker-28819-W0-D1-B-76_S2_nohmrRNA_rhesus_globin_removed	2861.57
Rh28819	NotProtected	S	W0D3	O01_Picker_S1_28819_W0_D3_merged_nohmrRNA_rhesus_globin_removed	2499.36
Rh28819	NotProtected	S	W0D7	O01_Picker_S1_28819_W0_D7_merged_rRNA_globin_removed	3029.91
Rh28819	NotProtected	S	W18D0	O01_Picker_S1_28819_W18_D0_merged_rRNA_globin_removed	2056.1
Rh28819	NotProtected	S	W18D1	O01_Picker_S1_28819_W18_D1_merged_rRNA_globin_removed	3252.82
Rh28819	NotProtected	S	W18D3	O01_Picker_S1_28819_W18_D3_merged_rRNA_globin_removed	2030.76
Rh28819	NotProtected	S	W18D7	O01_Picker_S1_28819_W18_D7_merged_rRNA_globin_removed	2334.31
Rh28819	NotProtected	S	W88D0	O01_Picker_S1_28819_W88_D0_merged_nohmrRNA_rhesus_globin_removed	3108.08
Rh28835	NotProtected	S	W0D0	O01_Picker_S2_28835_W0_D0_merged_rRNA_globin_removed	4751.05
Rh28835	NotProtected	S	W0D1	O01_Picker_S2_28835_W0_D1_merged_rRNA_globin_removed	2965.81
Rh28835	NotProtected	S	W0D3	O01-Picker-28835-W0-D3-B-137_S4_nohmrRNA_rhesus_globin_removed	4530.55
Rh28835	NotProtected	S	W0D7	O01_Picker_S2_28835_W0_D7_merged_rRNA_globin_removed	4194.85
Rh28835	NotProtected	S	W18D0	O01_Picker_S2_28835_W18_D0_merged_rRNA_globin_removed	3158.67
Rh28835	NotProtected	S	W18D1	O01_Picker_S2_28835_W18_D1_merged_rRNA_globin_removed	4915.98
Rh28835	NotProtected	S	W18D3	O01_Picker_S2_28835_W18_D3_merged_rRNA_globin_removed	4658.08
Rh28835	NotProtected	S	W88D0	O01_Picker_S2_28835_W88_D0_S5_nohmrRNA_rhesus_globin_removed	2966.77
Rh29208	Protected	S	W0D0	O01_Picker_S3_29208_W0_D0_merged_rRNA_globin_removed	2196.14
Rh29208	Protected	S	W0D1	O01_Picker_S3_29208_W0_D1_merged_rRNA_globin_removed	2117.87
Rh29208	Protected	S	W0D3	O01_Picker_S3_29208_W0_D3_merged_rRNA_globin_removed	3673.89
Rh29208	Protected	S	W0D7	O01_Picker_S3_29208_W0_D7_merged_rRNA_globin_removed	2012.83
Rh29208	Protected	S	W18D0	O01_Picker_S3_29208_W18_D0_S9_nohmrRNA_rhesus_globin_removed	2078.61
Rh29208	Protected	S	W18D1	O01_Picker_S3_29208_W18_D1_merged_rRNA_globin_removed	2779.27
Rh29208	Protected	S	W18D3	O01_Picker_S3_29208_W18_D3_merged_rRNA_globin_removed	2318.76
Rh29208	Protected	S	W18D7	O01_Picker_S3_29208_W18_D7_merged_rRNA_globin_removed	1841.5
Rh29208	Protected	S	W88D0	O01_Picker_S3_29208_W88_D0_S5_nohmrRNA_rhesus_globin_removed	1694.74
Rh29211	Protected	S	W0D0	O01_Picker_S4_29211_W0_D0_merged_rRNA_globin_removed	4045.04
Rh29211	Protected	S	W0D1	O01_Picker_S4_29211_W0_D1_merged_rRNA_globin_removed	4400.6
Rh29211	Protected	S	W0D3	O01_Picker_S4_29211_W0_D3_merged_rRNA_globin_removed	4064.21
Rh29211	Protected	S	W0D7	O01_Picker_S4_29211_W0_D7_merged_rRNA_globin_removed	3696.75
Rh29211	Protected	S	W18D0	O01_Picker_S4_29211_W18_D0_merged_nohmrRNA_rhesus_globin_removed	3662
Rh29211	Protected	S	W18D1	O01_Picker_S4_29211_W18_D1_merged_nohmrRNA_rhesus_globin_removed	3705.94
Rh29211	Protected	S	W18D3	O01_Picker_S4_29211_W18_D3_merged_rRNA_globin_removed	1769.41
Rh29211	Protected	S	W18D7	O01_Picker_S4_29211_W18_D7_S13_nohmrRNA_rhesus_globin_removed	3382.77
Rh29211	Protected	S	W88D0	O01_Picker_S4_29211_W88_D0_merged_rRNA_globin_removed	2562.29
Rh29299	Protected	S	W0D0	O01-Picker-29299-W0-D0-B-20_S5_nohmrRNA_rhesus_globin_removed	2520.96
Rh29299	Protected	S	W0D1	O01-Picker-29299-W0-D1-B-80_S6_nohmrRNA_rhesus_globin_removed	3468.22
Rh29299	Protected	S	W0D3	O01_Picker_S5_29299_W0_D3_merged_rRNA_globin_removed	2900.8
Rh29299	Protected	S	W0D7	O01_Picker_S5_29299_W0_D7_merged_rRNA_globin_removed	2154.89
Rh29299	Protected	S	W18D0	O01_Picker_S5_29299_W18_D0_merged_rRNA_globin_removed	2052.29
Rh29299	Protected	S	W18D1	O01_Picker_S5_29299_W18_D1_merged_rRNA_globin_removed	2598.75
Rh29299	Protected	S	W18D3	O01_Picker_S5_29299_W18_D3_merged_rRNA_globin_removed	2025.99
Rh29299	Protected	S	W18D7	O01_Picker_S5_29299_W18_D7_merged_nohmrRNA_rhesus_globin_removed	1338.05
Rh29299	Protected	S	W88D0	O01_Picker_S5_29299_W88_D0_merged_rRNA_globin_removed	2302.43
Rh29341	Protected	S	W0D0	O01_Picker_S6_29341_W0_D0_merged_rRNA_globin_removed	2284.39
Rh29341	Protected	S	W0D1	O01_Picker_S6_29341_W0_D1_merged_nohmrRNA_rhesus_globin_removed	2782.21
Rh29341	Protected	S	W0D3	O01_Picker_S6_29341_W0_D3_merged_rRNA_globin_removed	2719.19
Rh29341	Protected	S	W0D7	O01_Picker_S6_29341_W0_D7_merged_rRNA_globin_removed	3212.15
Rh29341	Protected	S	W18D0	O01_Picker_S6_29341_W18_D0_merged_rRNA_globin_removed	3624.85
Rh29341	Protected	S	W18D1	O01_Picker_S6_29341_W18_D1_merged_rRNA_globin_removed	2945.42
Rh29341	Protected	S	W18D3	O01_Picker_S6_29341_W18_D3_S2_nohmrRNA_rhesus_globin_removed	3276.16
Rh29341	Protected	S	W18D7	O01_Picker_S6_29341_W18_D7_merged_nohmrRNA_rhesus_globin_removed	2752.32
Rh29341	Protected	S	W88D0	O01_Picker_S6_29341_W88_D0_merged_rRNA_globin_removed	3197.85
Rh29484	NotProtected	S	W0D0	O01_Picker_S7_29484_W0_D0_merged_rRNA_globin_removed	3125.6
Rh29484	NotProtected	S	W0D1	O01_Picker_S7_29484_W0_D1_merged_rRNA_globin_removed	4278.23
Rh29484	NotProtected	S	W0D3	O01_Picker_S7_29484_W0_D3_merged_rRNA_globin_removed	4743.32
Rh29484	NotProtected	S	W0D7	O01_Picker_S7_29484_W0_D7_merged_rRNA_globin_removed	1417.77
Rh29484	NotProtected	S	W18D0	O01_Picker_S7_29484_W18_D0_merged_rRNA_globin_removed	2676.29
Rh29484	NotProtected	S	W18D1	O01_Picker_S7_29484_W18_D1_merged_rRNA_globin_removed	2940.47
Rh29484	NotProtected	S	W18D3	O01_Picker_S7_29484_W18_D3_merged_rRNA_globin_removed	4078.7
Rh29484	NotProtected	S	W18D7	O01_Picker_S7_29484_W18_D7_merged_rRNA_globin_removed	2750.71
Rh29484	NotProtected	S	W88D0	O01_Picker_S7_29484_W88_D0_merged_rRNA_globin_removed	3783.24
Rh29511	NotProtected	S	W0D0	O01_Picker_S8_29511_W0_D0_merged_nohmrRNA_rhesus_globin_removed	1411.61
Rh29511	NotProtected	S	W0D1	O01-Picker-29511-W0-D1-B-83_S9_nohmrRNA_rhesus_globin_removed	2682.26
Rh29511	NotProtected	S	W0D3	O01_Picker_S8_29511_W0_D3_merged_rRNA_globin_removed	2674.68
Rh29511	NotProtected	S	W0D7	O01_Picker_S8_29511_W0_D7_merged_rRNA_globin_removed	2335.99
Rh29511	NotProtected	S	W18D0	O01_Picker_S8_29511_W18_D0_merged_rRNA_globin_removed	1595.63
Rh29511	NotProtected	S	W18D1	O01_Picker_S8_29511_W18_D1_merged_rRNA_globin_removed	2650.65
Rh29511	NotProtected	S	W18D3	O01_Picker_S8_29511_W18_D3_S4_merged_nohmrRNA_rhesus_globin_removed	1057.73
Rh29511	NotProtected	S	W18D7	O01_Picker_S8_29511_W18_D7_merged_rRNA_globin_removed	1934.25
Rh29511	NotProtected	S	W88D0	O01_Picker_S8_29511_W88_D0_merged_rRNA_globin_removed	1798.03
Rh29515	Protected	S	W0D0	O01_Picker_S9_29515_W0_D0_merged_rRNA_globin_removed	3078.92
Rh29515	Protected	S	W0D1	O01-Picker-29515-W0-D1-B-84_S10_nohmrRNA_rhesus_globin_removed	3242.31
Rh29515	Protected	S	W0D3	O01_Picker_S9_29515_W0_D3_merged_nohmrRNA_rhesus_globin_removed	3096.67
Rh29515	Protected	S	W0D7	O01_Picker_S9_29515_W0_D7_merged_nohmrRNA_rhesus_globin_removed	2652.74
Rh29515	Protected	S	W18D0	O01_Picker_S9_29515_W18_D0_merged_rRNA_globin_removed	2455.52
Rh29515	Protected	S	W18D1	O01_Picker_S9_29515_W18_D1_merged_rRNA_globin_removed	4460.9
Rh29515	Protected	S	W18D3	O01_Picker_S9_29515_W18_D3_merged_rRNA_globin_removed	3290.15
Rh29515	Protected	S	W18D7	O01_Picker_S9_29515_W18_D7_merged_rRNA_globin_removed	3129.15
Rh29515	Protected	S	W88D0	O01_Picker_S9_29515_W88_D0_merged_rRNA_globin_removed	3057.9
Rh29523	NotProtected	S	W0D0	O01_Picker_S10_29523_W0_D0_merged_rRNA_globin_removed	3478.66
Rh29523	NotProtected	S	W0D1	O01-Picker-29523-W0-D1-B-85_S11_nohmrRNA_rhesus_globin_removed	4632.33
Rh29523	NotProtected	S	W0D3	O01_Picker_S10_29523_W0_D3_merged_rRNA_globin_removed	4360.08
Rh29523	NotProtected	S	W0D7	O01_Picker_S10_29523_W0_D7_merged_rRNA_globin_removed	3345.23
Rh29523	NotProtected	S	W18D0	O01_Picker_S10_29523_W18_D0_merged_nohmrRNA_rhesus_globin_removed	3417.98
Rh29523	NotProtected	S	W18D1	O01_Picker_S10_29523_W18_D1_merged_rRNA_globin_removed	3118.82
Rh29523	NotProtected	S	W18D3	O01_Picker_S10_29523_W18_D3_merged_rRNA_globin_removed	2591.28
Rh29523	NotProtected	S	W18D7	O01_Picker_S10_29523_W18_D7_merged_rRNA_globin_removed	4679.62
Rh29523	NotProtected	S	W88D0	O01_Picker_S10_29523_W88_D0_merged_rRNA_globin_removed	3037.38
Rh29558	Protected	S	W0D0	O01_Picker_S11_29558_W0_D0_merged_rRNA_globin_removed	3752.14
Rh29558	Protected	S	W0D1	O01_Picker_S11_29558_W0_D1_merged_nohmrRNA_rhesus_globin_removed	3462.48
Rh29558	Protected	S	W0D3	O01_Picker_S11_29558_W0_D3_merged_rRNA_globin_removed	4140.31
Rh29558	Protected	S	W0D7	O01_Picker_S11_29558_W0_D7_merged_rRNA_globin_removed	3504.49
Rh29558	Protected	S	W18D0	O01_Picker_S11_29558_W18_D0_merged_rRNA_globin_removed	1861.72
Rh29558	Protected	S	W18D1	O01_Picker_S11_29558_W18_D1_merged_rRNA_globin_removed	3333.7
Rh29558	Protected	S	W18D3	O01_Picker_S11_29558_W18_D3_merged_rRNA_globin_removed	2457.82
Rh29558	Protected	S	W18D7	O01_Picker_S11_29558_W18_D7_S19_nohmrRNA_rhesus_globin_removed	1938.47
Rh29558	Protected	S	W88D0	O01_Picker_S11_29558_W88_D0_merged_rRNA_globin_removed	2199.53
Rh30028	Protected	S	W0D0	O01_Picker_S13_30028_W0_D0_merged_rRNA_globin_removed	2633.47
Rh30028	Protected	S	W0D1	O01-Picker-30028-W0-D1-B-88_S14_nohmrRNA_rhesus_globin_removed	3298.74
Rh30028	Protected	S	W0D3	O01_Picker_S13_30028_W0_D3_merged_rRNA_globin_removed	2630.85
Rh30028	Protected	S	W0D7	O01-Picker-30028-W0-D7-B-208_S1_nohmrRNA_rhesus_globin_removed	2108.61
Rh30028	Protected	S	W18D0	O01_Picker_S13_30028_W18_D0_S18_nohmrRNA_rhesus_globin_removed	3247.84
Rh30028	Protected	S	W18D1	O01_Picker_S13_30028_W18_D1_merged_rRNA_globin_removed	3576.38
Rh30028	Protected	S	W18D3	O01_Picker_S13_30028_W18_D3_merged_rRNA_globin_removed	1449.13
Rh30028	Protected	S	W18D7	O01_Picker_S13_30028_W18_D7_merged_rRNA_globin_removed	2609.97
Rh30028	Protected	S	W88D0	O01_Picker_S13_30028_W88_D0_S20_nohmrRNA_rhesus_globin_removed	3040.32
Rh30412	NotProtected	S	W0D0	O01_Picker_S14_30412_W0_D0_merged_rRNA_globin_removed	3819.54
Rh30412	NotProtected	S	W0D1	O01-Picker-30412-W0-D1-B-89_S15_nohmrRNA_rhesus_globin_removed	5907.98
Rh30412	NotProtected	S	W0D3	O01_Picker_S14_30412_W0_D3_merged_rRNA_globin_removed	5364.96
Rh30412	NotProtected	S	W0D7	O01_Picker_S14_30412_W0_D7_merged_rRNA_globin_removed	3432.61
Rh30412	NotProtected	S	W18D0	O01_Picker_S14_30412_W18_D0_merged_nohmrRNA_rhesus_globin_removed	2242.49
Rh30412	NotProtected	S	W18D1	O01_Picker_S14_30412_W18_D1_merged_rRNA_globin_removed	5017.06
Rh30412	NotProtected	S	W18D3	O01_Picker_S14_30412_W18_D3_merged_rRNA_globin_removed	3104.14
Rh30412	NotProtected	S	W18D7	O01_Picker_S14_30412_W18_D7_merged_rRNA_globin_removed	4676.63
Rh30412	NotProtected	S	W88D0	O01_Picker_S14_30412_W88_D0_merged_nohmrRNA_rhesus_globin_removed	3281.84
Rh30426	NotProtected	S	W0D0	O01_Picker_S15_30426_W0_D0_merged_rRNA_globin_removed	2305.94
Rh30426	NotProtected	S	W0D1	O01_Picker_S15_30426_W0_D1_merged_nohmrRNA_rhesus_globin_removed	2234.76
Rh30426	NotProtected	S	W0D3	O01_Picker_S15_30426_W0_D3_merged_rRNA_globin_removed	3143.8
Rh30426	NotProtected	S	W18D0	O01_Picker_S15_30426_W18_D0_merged_rRNA_globin_removed	2455.53
Rh30426	NotProtected	S	W18D1	O01_Picker_S15_30426_W18_D1_S19_nohmrRNA_rhesus_globin_removed	2065.09
Rh30426	NotProtected	S	W18D3	O01_Picker_S15_30426_W18_D3_S11_nohmrRNA_rhesus_globin_removed	1642.71
Rh30426	NotProtected	S	W18D7	O01_Picker_S15_30426_W18_D7_merged_rRNA_globin_removed	2216.96
Rh30426	NotProtected	S	W88D0	O01_Picker_S15_30426_W88_D0_merged_rRNA_globin_removed	2019.97
Rh28724	NotProtected	O	W0D0	O01_Picker_O1_28724_W0_D0_merged_rRNA_globin_removed	4857.24
Rh28724	NotProtected	O	W0D1	O01_Picker_O1_28724_W0_D1_S7_nohmrRNA_rhesus_globin_removed	2897.37
Rh28724	NotProtected	O	W0D3	O01_Picker_O1_28724_W0_D3_S7_nohmrRNA_rhesus_globin_removed	3017.64
Rh28724	NotProtected	O	W0D7	O01_Picker_O1_28724_W0_D7_merged_rRNA_globin_removed	3013.37
Rh28724	NotProtected	O	W18D0	O01_Picker_O1_28724_W18_D0_merged_rRNA_globin_removed	3296.29
Rh28724	NotProtected	O	W18D1	O01_Picker_O1_28724_W18_D1_merged_nohmrRNA_rhesus_globin_removed	5356.39
Rh28724	NotProtected	O	W18D3	O01_Picker_O1_28724_W18_D3_S7_nohmrRNA_rhesus_globin_removed	2902.15
Rh28724	NotProtected	O	W18D7	O01_Picker_O1_28724_W18_D7_merged_rRNA_globin_removed	3437.38
Rh28724	NotProtected	O	W88D0	O01_Picker_O1_28724_W88_D0_merged_rRNA_globin_removed	1990.45
Rh28808	Protected	O	W0D0	O01_Picker_O2_28808_W0_D0_merged_nohmrRNA_rhesus_globin_removed	1962.55
Rh28808	Protected	O	W0D1	O01_Picker_O2_28808_W0_D1_merged_nohmrRNA_rhesus_globin_removed	2049.43
Rh28808	Protected	O	W0D3	O01_Picker_O2_28808_W0_D3_S3_nohmrRNA_rhesus_globin_removed	1536.68
Rh28808	Protected	O	W0D7	O01_Picker_O2_28808_W0_D7_merged_rRNA_globin_removed	1381.43
Rh28808	Protected	O	W18D0	O01_Picker_O2_28808_W18_D0_merged_rRNA_globin_removed	1912.38
Rh28808	Protected	O	W18D1	O01_Picker_O2_28808_W18_D1_merged_rRNA_globin_removed	1874.92
Rh28808	Protected	O	W18D3	O01_Picker_O2_28808_W18_D3_merged_rRNA_globin_removed	2017.75
Rh28808	Protected	O	W18D7	O01_Picker_O2_28808_W18_D7_merged_rRNA_globin_removed	1579.75
Rh28808	Protected	O	W88D0	O01_Picker_O2_28808_W88_D0_merged_rRNA_globin_removed	1501.4
Rh28810	NotProtected	O	W0D0	O01_Picker_O3_28810_W0_D0_merged_rRNA_globin_removed	3749.15
Rh28810	NotProtected	O	W0D1	O01_Picker_O3_28810_W0_D1_merged_nohmrRNA_rhesus_globin_removed	3787.11
Rh28810	NotProtected	O	W0D3	O01_Picker_O3_28810_W0_D3_merged_rRNA_globin_removed	3174.94
Rh28810	NotProtected	O	W0D7	O01_Picker_O3_28810_W0_D7_merged_rRNA_globin_removed	3131.97
Rh28810	NotProtected	O	W18D0	O01_Picker_O3_28810_W18_D0_merged_rRNA_globin_removed	3667.98
Rh28810	NotProtected	O	W18D1	O01_Picker_O3_28810_W18_D1_merged_rRNA_globin_removed	4935.52
Rh28810	NotProtected	O	W18D3	O01_Picker_O3_28810_W18_D3_merged_nohmrRNA_rhesus_globin_removed	4512.97
Rh28810	NotProtected	O	W18D7	O01_Picker_O3_28810_W18_D7_merged_rRNA_globin_removed	3080.04
Rh28810	NotProtected	O	W88D0	O01_Picker_O3_28810_W88_D0_merged_rRNA_globin_removed	3438.9
Rh28885	Protected	O	W0D0	O01_Picker_O4_28885_W0_D0_merged_rRNA_globin_removed	4030.82
Rh28885	Protected	O	W0D1	O01_Picker_O4_28885_W0_D1_S14_nohmrRNA_rhesus_globin_removed	2856.59
Rh28885	Protected	O	W0D3	O01_Picker_O4_28885_W0_D3_merged_rRNA_globin_removed	4581.11
Rh28885	Protected	O	W0D7	O01_Picker_O4_28885_W0_D7_merged_nohmrRNA_rhesus_globin_removed	3408.37
Rh28885	Protected	O	W18D0	O01_Picker_O4_28885_W18_D0_S5_nohmrRNA_rhesus_globin_removed	3753.85
Rh28885	Protected	O	W18D1	O01_Picker_O4_28885_W18_D1_S5_nohmrRNA_rhesus_globin_removed	4137.9
Rh28885	Protected	O	W18D3	O01_Picker_O4_28885_W18_D3_merged_rRNA_globin_removed	3725.69
Rh28885	Protected	O	W18D7	O01_Picker_O4_28885_W18_D7_merged_rRNA_globin_removed	2433.02
Rh28885	Protected	O	W88D0	O01_Picker_O4_28885_W88_D0_merged_rRNA_globin_removed	3018.22
Rh28890	Protected	O	W0D0	O01_Picker_O5_28890_W0_D0_merged_rRNA_globin_removed	1992.14
Rh28890	Protected	O	W0D1	O01_Picker_O5_28890_W0_D1_merged_rRNA_globin_removed	1556.52
Rh28890	Protected	O	W0D3	O01_Picker_O5_28890_W0_D3_S11_nohmrRNA_rhesus_globin_removed	1703.28
Rh28890	Protected	O	W0D7	O01_Picker_O5_28890_W0_D7_S5_merged_nohmrRNA_rhesus_globin_removed	1761.3
Rh28890	Protected	O	W18D0	O01_Picker_O5_28890_W18_D0_merged_rRNA_globin_removed	1611.85
Rh28890	Protected	O	W18D1	O01_Picker_O5_28890_W18_D1_merged_rRNA_globin_removed	1637.44
Rh28890	Protected	O	W18D3	O01_Picker_O5_28890_W18_D3_merged_rRNA_globin_removed	2013.29
Rh28890	Protected	O	W18D7	O01_Picker_O5_28890_W18_D7_S11_nohmrRNA_rhesus_globin_removed	1268.51
Rh28890	Protected	O	W88D0	O01_Picker_O5_28890_W88_D0_merged_rRNA_globin_removed	2125.07
Rh28949	Protected	O	W0D0	O01_Picker_O6_28949_W0_D0_S20_nohmrRNA_rhesus_globin_removed	3417.14
Rh28949	Protected	O	W0D1	O01_Picker_O6_28949_W0_D1_merged_rRNA_globin_removed	3399.45
Rh28949	Protected	O	W0D3	O01_Picker_O6_28949_W0_D3_merged_rRNA_globin_removed	2102.32
Rh28949	Protected	O	W0D7	O01_Picker_O6_28949_W0_D7_merged_rRNA_globin_removed	2363.6
Rh28949	Protected	O	W18D0	O01_Picker_O6_28949_W18_D0_merged_rRNA_globin_removed	1660.67
Rh28949	Protected	O	W18D1	O01_Picker_O6_28949_W18_D1_merged_rRNA_globin_removed	3074.7
Rh28949	Protected	O	W18D3	O01_Picker_O6_28949_W18_D3_merged_rRNA_globin_removed	3835.15
Rh28949	Protected	O	W18D7	O01_Picker_O6_28949_W18_D7_merged_rRNA_globin_removed	2783.01
Rh28949	Protected	O	W88D0	O01_Picker_O6_28949_W88_D0_merged_rRNA_globin_removed	2912.77
Rh29014	NotProtected	O	W0D0	O01_Picker_O7_29014_W0_D0_merged_rRNA_globin_removed	4649.73
Rh29014	NotProtected	O	W0D1	O01_Picker_O7_29014_W0_D1_merged_rRNA_globin_removed	3466.03
Rh29014	NotProtected	O	W0D3	O01_Picker_O7_29014_W0_D3_S4_nohmrRNA_rhesus_globin_removed	2625.87
Rh29014	NotProtected	O	W0D7	O01_Picker_O7_29014_W0_D7_merged_rRNA_globin_removed	2354.89
Rh29014	NotProtected	O	W18D0	O01_Picker_O7_29014_W18_D0_merged_rRNA_globin_removed	2436.31
Rh29014	NotProtected	O	W18D1	O01_Picker_O7_29014_W18_D1_merged_rRNA_globin_removed	3114.78
Rh29014	NotProtected	O	W18D3	O01_Picker_O7_29014_W18_D3_merged_rRNA_globin_removed	2303.86
Rh29014	NotProtected	O	W18D7	O01_Picker_O7_29014_W18_D7_merged_rRNA_globin_removed	2119.88
Rh29014	NotProtected	O	W88D0	O01_Picker_O7_29014_W88_D0_merged_rRNA_globin_removed	2470.7
Rh29212	Protected	O	W0D0	O01_Picker_O8_29212_W0_D0_merged_rRNA_globin_removed	3377.54
Rh29212	Protected	O	W0D1	O01_Picker_O8_29212_W0_D1_merged_nohmrRNA_rhesus_globin_removed	2818.48
Rh29212	Protected	O	W0D3	O01_Picker_O8_29212_W0_D3_S5_nohmrRNA_rhesus_globin_removed	3400.62
Rh29212	Protected	O	W0D7	O01_Picker_O8_29212_W0_D7_merged_nohmrRNA_rhesus_globin_removed	2766.11
Rh29212	Protected	O	W18D0	O01_Picker_O8_29212_W18_D0_merged_rRNA_globin_removed	3886.39
Rh29212	Protected	O	W18D1	O01_Picker_O8_29212_W18_D1_merged_rRNA_globin_removed	3535.19
Rh29212	Protected	O	W18D3	O01_Picker_O8_29212_W18_D3_merged_rRNA_globin_removed	3101.14
Rh29212	Protected	O	W18D7	O01_Picker_O8_29212_W18_D7_merged_nohmrRNA_rhesus_globin_removed	3062.76
Rh29212	Protected	O	W88D0	O01_Picker_O8_29212_W88_D0_merged_rRNA_globin_removed	2810.04
Rh29215	Protected	O	W0D0	O01_Picker_O9_29215_W0_D0_merged_rRNA_globin_removed	1820.36
Rh29215	Protected	O	W0D1	O01_Picker_O9_29215_W0_D1_S11_merged_nohmrRNA_rhesus_globin_removed	2028.43
Rh29215	Protected	O	W0D3	O01_Picker_O9_29215_W0_D3_merged_rRNA_globin_removed	2378.82
Rh29215	Protected	O	W0D7	O01_Picker_O9_29215_W0_D7_merged_rRNA_globin_removed	1603.32
Rh29215	Protected	O	W18D0	O01_Picker_O9_29215_W18_D0_merged_rRNA_globin_removed	2245.01
Rh29215	Protected	O	W18D1	O01_Picker_O9_29215_W18_D1_merged_rRNA_globin_removed	2292.7
Rh29215	Protected	O	W18D3	O01_Picker_O9_29215_W18_D3_merged_rRNA_globin_removed	1850.42
Rh29215	Protected	O	W18D7	O01_Picker_O9_29215_W18_D7_merged_nohmrRNA_rhesus_globin_removed	1678.76
Rh29215	Protected	O	W88D0	O01_Picker_O9_29215_W88_D0_merged_rRNA_globin_removed	3113.17
Rh29306	NotProtected	O	W0D0	O01_Picker_O10_29306_W0_D0_merged_rRNA_globin_removed	2011.95
Rh29306	NotProtected	O	W0D1	O01_Picker_O10_29306_W0_D1_merged_rRNA_globin_removed	2234.75
Rh29306	NotProtected	O	W0D3	O01_Picker_O10_29306_W0_D3_merged_rRNA_globin_removed	2582.65
Rh29306	NotProtected	O	W0D7	O01_Picker_O10_29306_W0_D7_merged_rRNA_globin_removed	2380.16
Rh29306	NotProtected	O	W18D0	O01_Picker_O10_29306_W18_D0_merged_rRNA_globin_removed	1833.26
Rh29306	NotProtected	O	W18D1	O01_Picker_O10_29306_W18_D1_merged_nohmrRNA_rhesus_globin_removed	1781.29
Rh29306	NotProtected	O	W18D3	O01_Picker_O10_29306_W18_D3_merged_rRNA_globin_removed	2211.01
Rh29306	NotProtected	O	W18D7	O01_Picker_O10_29306_W18_D7_merged_rRNA_globin_removed	1958.04
Rh29306	NotProtected	O	W88D0	O01_Picker_O10_29306_W88_D0_merged_rRNA_globin_removed	1897.47
Rh29482	Protected	O	W0D0	O01_Picker_O11_29482_W0_D0_merged_rRNA_globin_removed	3226.08
Rh29482	Protected	O	W0D1	O01_Picker_O11_29482_W0_D1_merged_rRNA_globin_removed	5088.25
Rh29482	Protected	O	W0D3	O01_Picker_O11_29482_W0_D3_S5_nohmrRNA_rhesus_globin_removed	3115.92
Rh29482	Protected	O	W0D7	O01_Picker_O11_29482_W0_D7_merged_rRNA_globin_removed	2419.16
Rh29482	Protected	O	W18D0	O01_Picker_O11_29482_W18_D0_merged_rRNA_globin_removed	3192.76
Rh29482	Protected	O	W18D1	O01_Picker_O11_29482_W18_D1_S6_nohmrRNA_rhesus_globin_removed	3797.31
Rh29482	Protected	O	W18D3	O01_Picker_O11_29482_W18_D3_merged_rRNA_globin_removed	2786.79
Rh29482	Protected	O	W18D7	O01_Picker_O11_29482_W18_D7_merged_nohmrRNA_rhesus_globin_removed	3383.62
Rh29482	Protected	O	W88D0	O01_Picker_O11_29482_W88_D0_merged_rRNA_globin_removed	3616.66
Rh29483	Protected	O	W0D0	O01_Picker_O12_29483_W0_D0_merged_rRNA_globin_removed	1670
Rh29483	Protected	O	W0D1	O01_Picker_O12_29483_W0_D1_merged_rRNA_globin_removed	1963.44
Rh29483	Protected	O	W0D3	O01_Picker_O12_29483_W0_D3_S8_nohmrRNA_rhesus_globin_removed	1643.32
Rh29483	Protected	O	W0D7	O01_Picker_O12_29483_W0_D7_merged_rRNA_globin_removed	2195.44
Rh29483	Protected	O	W18D0	O01_Picker_O12_29483_W18_D0_merged_rRNA_globin_removed	2418.99
Rh29483	Protected	O	W18D1	O01_Picker_O12_29483_W18_D1_merged_nohmrRNA_rhesus_globin_removed	2070.38
Rh29483	Protected	O	W18D3	O01_Picker_O12_29483_W18_D3_merged_rRNA_globin_removed	1285.45
Rh29483	Protected	O	W18D7	O01_Picker_O12_29483_W18_D7_S10_nohmrRNA_rhesus_globin_removed	1197.51
Rh29483	Protected	O	W88D0	O01_Picker_O12_29483_W88_D0_merged_rRNA_globin_removed	1765.85
Rh29528	NotProtected	O	W0D0	O01_Picker_O13_29528_W0_D0_merged_rRNA_globin_removed	5615.67
Rh29528	NotProtected	O	W0D1	O01_Picker_O13_29528_W0_D1_merged_rRNA_globin_removed	6042.29
Rh29528	NotProtected	O	W0D3	O01_Picker_O13_29528_W0_D3_merged_nohmrRNA_rhesus_globin_removed	3061.55
Rh29528	NotProtected	O	W0D7	O01_Picker_O13_29528_W0_D7_merged_nohmrRNA_rhesus_globin_removed	3130.76
Rh29528	NotProtected	O	W18D0	O01_Picker_O13_29528_W18_D0_merged_rRNA_globin_removed	2836.55
Rh29528	NotProtected	O	W18D1	O01_Picker_O13_29528_W18_D1_merged_rRNA_globin_removed	4491.97
Rh29528	NotProtected	O	W18D3	O01_Picker_O13_29528_W18_D3_merged_rRNA_globin_removed	3502.78
Rh29528	NotProtected	O	W18D7	O01_Picker_O13_29528_W18_D7_merged_rRNA_globin_removed	2994.88
Rh29528	NotProtected	O	W88D0	O01_Picker_O13_29528_W88_D0_merged_rRNA_globin_removed	5328.94
Rh30407	Protected	O	W0D0	O01_Picker_O15_30407_W0_D0_merged_rRNA_globin_removed	2394.5
Rh30407	Protected	O	W0D1	O01_Picker_O15_30407_W0_D1_S19_nohmrRNA_rhesus_globin_removed	2947.04
Rh30407	Protected	O	W0D3	O01_Picker_O15_30407_W0_D3_S9_nohmrRNA_rhesus_globin_removed	1371.57
Rh30407	Protected	O	W0D7	O01_Picker_O15_30407_W0_D7_merged_rRNA_globin_removed	1251.26
Rh30407	Protected	O	W18D0	O01_Picker_O15_30407_W18_D0_S10_nohmrRNA_rhesus_globin_removed	2724.6
Rh30407	Protected	O	W18D1	O01_Picker_O15_30407_W18_D1_merged_rRNA_globin_removed	2492.79
Rh30407	Protected	O	W18D3	O01_Picker_O15_30407_W18_D3_merged_rRNA_globin_removed	2281.28
Rh30407	Protected	O	W18D7	O01_Picker_O15_30407_W18_D7_merged_nohmrRNA_rhesus_globin_removed	2072.17
Rh30407	Protected	O	W88D0	O01_Picker_O15_30407_W88_D0_S13_nohmrRNA_rhesus_globin_removed	2376.31

## Sheet: Figure4A
variant A	POS A	REF A	ALT A	variant B	POS B	REF B	ALT B	D	Dm	Dp	R2	Chi-squared value	p	FDR
snp1	5	C	T	snp3	20	G	C	-0.0331801	-0.0854639	0.388235	0.0522624	6.16697	0.0130157	0.0150588
snp1	5	C	T	snp4	33	C	G	-0.0170928	-0.101551	0.168317	0.022658	2.67365	0.102022	0.106993
snp1	5	C	T	snp5	126	C	G	-0.0221201	-0.096524	0.229167	0.0308494	3.64022	0.0563993	0.0597382
snp1	5	C	T	snp6	133	G	A	-0.0150819	-0.103562	0.145631	0.0196042	2.31329	0.128272	0.133206
snp1	5	C	T	snp8	185	T	C	-0.0341856	-0.0844585	0.404762	0.0544872	6.42949	0.0112241	0.0134853
snp1	5	C	T	snp10	197	C	G	-0.0221201	-0.096524	0.229167	0.0308494	3.64022	0.0563993	0.0597382
snp1	5	C	T	snp11	205	C	A	-0.0170928	-0.101551	0.168317	0.022658	2.67365	0.102022	0.106993
snp1	5	C	T	snp12	226	C	T	-0.0311692	-0.0874749	0.356322	0.0479664	5.66004	0.0173558	0.0197497
snp1	5	C	T	snp13	231	G	A	-0.0311692	-0.0874749	0.356322	0.0479664	5.66004	0.0173558	0.0197497
snp1	5	C	T	snp14	234	G	A	-0.0311692	-0.0874749	0.356322	0.0479664	5.66004	0.0173558	0.0197497
snp1	5	C	T	snp15	283	A	C	-0.0221201	-0.096524	0.229167	0.0308494	3.64022	0.0563993	0.0597382
snp1	5	C	T	snp19	390	C	T	-0.0027291	-0.0904912	0.0301587	0.000393555	0.0464395	0.829379	0.833871
snp1	5	C	T	snp20	392	G	C	-0.0107728	-0.0824476	0.130662	0.00523486	0.617713	0.431898	0.442324
snp1	5	C	T	snp27	536	T	G	-0.037202	-0.0814421	0.45679	0.061491	7.25594	0.00706671	0.00870154
snp1	5	C	T	snp28	583	A	G	-0.0361965	-0.0824476	0.439024	0.0590994	6.97373	0.00827147	0.00999442
snp1	5	C	T	snp32	623	A	G	0.0713875	0.0472565	1.51064	0.203355	23.9959	9.65406e-07	1.57542e-06
snp1	5	C	T	snp33	627	C	T	-0.037202	-0.0814421	0.45679	0.061491	7.25594	0.00706671	0.00870154
snp1	5	C	T	snp34	645	A	G	-0.0201092	-0.0985349	0.204082	0.0274725	3.24176	0.0717836	0.0755483
snp1	5	C	T	snp38	704	T	C	-0.0331801	-0.0854639	0.388235	0.0522624	6.16697	0.0130157	0.0150588
snp1	5	C	T	snp55	940	T	G	0.104568	0.0140764	7.42857	1	118	1.73388e-27	1.69396e-26
snp1	5	C	T	snp57	962	A	C	-0.024131	-0.0945131	0.255319	0.0343699	4.05565	0.0440239	0.0473392
snp1	5	C	T	snp58	966	G	A	-0.0402183	-0.0784257	0.512821	0.0690335	8.14596	0.00431573	0.00539466
snp1	5	C	T	snp59	969	G	C	-0.0221201	-0.096524	0.229167	0.0308494	3.64022	0.0563993	0.0597382
snp1	5	C	T	del2	970	TCAC	T	-0.0432347	-0.0754094	0.573333	0.0771795	9.10718	0.00254608	0.00323987
snp1	5	C	T	snp60	976	G	T	-0.0432347	-0.0754094	0.573333	0.0771795	9.10718	0.00254608	0.00323987
snp1	5	C	T	snp61	977	A	T	-0.0432347	-0.0754094	0.573333	0.0771795	9.10718	0.00254608	0.00323987
snp1	5	C	T	snp62	984	G	A	-0.0201092	-0.0985349	0.204082	0.0274725	3.24176	0.0717836	0.0755483
snp1	5	C	T	snp63	988	T	C	0.0673657	0.0512784	1.31373	0.176848	20.868	4.9204e-06	7.85677e-06
snp1	5	C	T	snp64	996	A	G	-0.0221201	-0.096524	0.229167	0.0308494	3.64022	0.0563993	0.0597382
snp1	5	C	T	snp65	1029	G	T,C	-0.0331801	-0.0854639	0.388235	0.0522624	6.16697	0.0130157	0.0150588
snp1	5	C	T	snp66	1047	T	G	-0.024131	-0.0945131	0.255319	0.0343699	4.05565	0.0440239	0.0473392
snp1	5	C	T	snp67	1048	C	T	-0.024131	-0.0945131	0.255319	0.0343699	4.05565	0.0440239	0.0473392
snp1	5	C	T	snp68	1050	T	G	-0.024131	-0.0945131	0.255319	0.0343699	4.05565	0.0440239	0.0473392
snp1	5	C	T	snp70	1062	A	T,G	-0.0331801	-0.0854639	0.388235	0.0522624	6.16697	0.0130157	0.0150588
snp1	5	C	T	snp71	1079	G	T	-0.024131	-0.0945131	0.255319	0.0343699	4.05565	0.0440239	0.0473392
snp1	5	C	T	snp72	1093	G	A	-0.0331801	-0.0854639	0.388235	0.0522624	6.16697	0.0130157	0.0150588
snp1	5	C	T	snp73	1098	G	C	-0.024131	-0.0945131	0.255319	0.0343699	4.05565	0.0440239	0.0473392
snp1	5	C	T	snp74	1113	C	T	-0.024131	-0.0945131	0.255319	0.0343699	4.05565	0.0440239	0.0473392
snp1	5	C	T	snp75	1115	T	C	-0.024131	-0.0945131	0.255319	0.0343699	4.05565	0.0440239	0.0473392
snp1	5	C	T	snp76	1116	G	A	-0.024131	-0.0945131	0.255319	0.0343699	4.05565	0.0440239	0.0473392
snp1	5	C	T	snp78	1122	A	G	-0.0331801	-0.0854639	0.388235	0.0522624	6.16697	0.0130157	0.0150588
snp1	5	C	T	snp79	1151	C	A	-0.0221201	-0.096524	0.229167	0.0308494	3.64022	0.0563993	0.0597382
snp1	5	C	T	snp83	1209	T	G	-0.0311692	-0.0874749	0.356322	0.0479664	5.66004	0.0173558	0.0197497
snp1	5	C	T	snp84	1219	T	G	-0.0251365	-0.0935076	0.268817	0.0361869	4.27006	0.0387896	0.0425111
snp1	5	C	T	snp88	1243	A	C	-0.024131	-0.0945131	0.255319	0.0343699	4.05565	0.0440239	0.0473392
snp1	5	C	T	snp92	1738	T	C	-0.0331801	-0.0854639	0.388235	0.0522624	6.16697	0.0130157	0.0150588
snp1	5	C	T	snp94	1756	C	G	-0.024131	-0.0945131	0.255319	0.0343699	4.05565	0.0440239	0.0473392
snp1	5	C	T	snp95	1907	A	G	-0.024131	-0.0945131	0.255319	0.0343699	4.05565	0.0440239	0.0473392
snp1	5	C	T	snp99	2172	A	C	-0.0331801	-0.0854639	0.388235	0.0522624	6.16697	0.0130157	0.0150588
snp1	5	C	T	snp101	2204	C	T	-0.0221201	-0.096524	0.229167	0.0308494	3.64022	0.0563993	0.0597382
snp1	5	C	T	snp102	2213	C	G	-0.0331801	-0.0854639	0.388235	0.0522624	6.16697	0.0130157	0.0150588
snp1	5	C	T	snp103	2269	T	C	-0.0331801	-0.0854639	0.388235	0.0522624	6.16697	0.0130157	0.0150588
snp1	5	C	T	snp105	2394	T	C	-0.024131	-0.0945131	0.255319	0.0343699	4.05565	0.0440239	0.0473392
snp1	5	C	T	snp107	2449	A	G	-0.0331801	-0.0854639	0.388235	0.0522624	6.16697	0.0130157	0.0150588
snp3	20	G	C	snp4	33	C	G	-0.023341	-0.103778	0.224913	0.0219313	2.58789	0.107684	0.112061
snp3	20	G	C	snp5	126	C	G	0.1343	0.0521402	2.57576	0.590278	69.6528	7.07191e-17	1.60333e-16
snp3	20	G	C	snp6	133	G	A	0.0576702	0.0355501	1.62222	0.148789	17.5571	2.78814e-05	4.32191e-05
snp3	20	G	C	snp8	185	T	C	0.01264	0.0805803	0.156863	0.00386664	0.456264	0.499375	0.503443
snp3	20	G	C	snp10	197	C	G	0.1343	0.0521402	2.57576	0.590278	69.6528	7.07191e-17	1.60333e-16
snp3	20	G	C	snp11	205	C	A	-0.0402901	-0.103778	0.388235	0.0653465	7.71089	0.00548887	0.00678681
snp3	20	G	C	snp12	226	C	T	0.189242	0.0734703	2.57576	0.917799	108.3	2.30996e-25	1.60372e-24
snp3	20	G	C	snp13	231	G	A	0.189242	0.0734703	2.57576	0.917799	108.3	2.30996e-25	1.60372e-24
snp3	20	G	C	snp14	234	G	A	0.189242	0.0734703	2.57576	0.917799	108.3	2.30996e-25	1.60372e-24
snp3	20	G	C	snp15	283	A	C	0.1343	0.0521402	2.57576	0.590278	69.6528	7.07191e-17	1.60333e-16
snp3	20	G	C	snp19	390	C	T	-0.0663602	-0.170928	0.388235	0.120784	14.2525	0.000159844	0.000225636
snp3	20	G	C	snp20	392	G	C	-0.0683712	-0.194341	0.351811	0.109452	12.9154	0.000325896	0.000446865
snp3	20	G	C	snp27	536	T	G	0.191971	0.0876903	2.18919	0.849921	100.291	1.31599e-23	5.61563e-23
snp3	20	G	C	snp28	583	A	G	0.194341	0.0853203	2.27778	0.884314	104.349	1.6964e-24	7.87234e-24
snp3	20	G	C	snp32	623	A	G	0.168271	0.11139	1.51064	0.586483	69.205	8.87425e-17	1.97575e-16
snp3	20	G	C	snp33	627	C	T	0.191971	0.0876903	2.18919	0.849921	100.291	1.31599e-23	5.61563e-23
snp3	20	G	C	snp34	645	A	G	-0.0474002	-0.122091	0.388235	0.0792317	9.34934	0.00223066	0.00285317
snp3	20	G	C	snp38	704	T	C	0.201451	0.0782103	2.57576	1	118	1.73388e-27	1.69396e-26
snp3	20	G	C	snp55	940	T	G	-0.0331801	-0.0854639	0.388235	0.0522624	6.16697	0.0130157	0.0150588
snp3	20	G	C	snp57	962	A	C	0.14651	0.0568802	2.57576	0.65764	77.6015	1.26071e-18	3.44781e-18
snp3	20	G	C	snp58	966	G	A	-0.0948003	-0.184861	0.512821	0.199095	23.4932	1.25355e-06	2.0234e-06
snp3	20	G	C	snp59	969	G	C	0.1343	0.0521402	2.57576	0.590278	69.6528	7.07191e-17	1.60333e-16
snp3	20	G	C	del2	970	TCAC	T	-0.10191	-0.177751	0.573333	0.222588	26.2654	2.97571e-07	4.93734e-07
snp3	20	G	C	snp60	976	G	T	-0.10191	-0.177751	0.573333	0.222588	26.2654	2.97571e-07	4.93734e-07
snp3	20	G	C	snp61	977	A	T	-0.10191	-0.177751	0.573333	0.222588	26.2654	2.97571e-07	4.93734e-07
snp3	20	G	C	snp62	984	G	A	-0.0474002	-0.122091	0.388235	0.0792317	9.34934	0.00223066	0.00285317
snp3	20	G	C	snp63	988	T	C	0.158791	0.12087	1.31373	0.510035	60.1841	8.6388e-15	1.67257e-14
snp3	20	G	C	snp64	996	A	G	0.1343	0.0521402	2.57576	0.590278	69.6528	7.07191e-17	1.60333e-16
snp3	20	G	C	snp65	1029	G	T,C	0.201451	0.0782103	2.57576	1	118	1.73388e-27	1.69396e-26
snp3	20	G	C	snp66	1047	T	G	0.14651	0.0568802	2.57576	0.65764	77.6015	1.26071e-18	3.44781e-18
snp3	20	G	C	snp67	1048	C	T	0.14651	0.0568802	2.57576	0.65764	77.6015	1.26071e-18	3.44781e-18
snp3	20	G	C	snp68	1050	T	G	0.14651	0.0568802	2.57576	0.65764	77.6015	1.26071e-18	3.44781e-18
snp3	20	G	C	snp70	1062	A	T,G	0.201451	0.0782103	2.57576	1	118	1.73388e-27	1.69396e-26
snp3	20	G	C	snp71	1079	G	T	0.14651	0.0568802	2.57576	0.65764	77.6015	1.26071e-18	3.44781e-18
snp3	20	G	C	snp72	1093	G	A	0.201451	0.0782103	2.57576	1	118	1.73388e-27	1.69396e-26
snp3	20	G	C	snp73	1098	G	C	0.14651	0.0568802	2.57576	0.65764	77.6015	1.26071e-18	3.44781e-18
snp3	20	G	C	snp74	1113	C	T	0.14651	0.0568802	2.57576	0.65764	77.6015	1.26071e-18	3.44781e-18
snp3	20	G	C	snp75	1115	T	C	0.14651	0.0568802	2.57576	0.65764	77.6015	1.26071e-18	3.44781e-18
snp3	20	G	C	snp76	1116	G	A	0.14651	0.0568802	2.57576	0.65764	77.6015	1.26071e-18	3.44781e-18
snp3	20	G	C	snp78	1122	A	G	0.201451	0.0782103	2.57576	1	118	1.73388e-27	1.69396e-26
snp3	20	G	C	snp79	1151	C	A	0.1343	0.0521402	2.57576	0.590278	69.6528	7.07191e-17	1.60333e-16
snp3	20	G	C	snp83	1209	T	G	0.189242	0.0734703	2.57576	0.917799	108.3	2.30996e-25	1.60372e-24
snp3	20	G	C	snp84	1219	T	G	0.152614	0.0592502	2.57576	0.692408	81.7041	1.58062e-19	5.86806e-19
snp3	20	G	C	snp88	1243	A	C	0.14651	0.0568802	2.57576	0.65764	77.6015	1.26071e-18	3.44781e-18
snp3	20	G	C	snp92	1738	T	C	0.192976	0.0782103	2.4674	0.917634	108.281	2.33269e-25	1.60372e-24
snp3	20	G	C	snp94	1756	C	G	0.14651	0.0568802	2.57576	0.65764	77.6015	1.26071e-18	3.44781e-18
snp3	20	G	C	snp95	1907	A	G	0.14651	0.0568802	2.57576	0.65764	77.6015	1.26071e-18	3.44781e-18
snp3	20	G	C	snp99	2172	A	C	0.201451	0.0782103	2.57576	1	118	1.73388e-27	1.69396e-26
snp3	20	G	C	snp101	2204	C	T	0.1343	0.0521402	2.57576	0.590278	69.6528	7.07191e-17	1.60333e-16
snp3	20	G	C	snp102	2213	C	G	0.201451	0.0782103	2.57576	1	118	1.73388e-27	1.69396e-26
snp3	20	G	C	snp103	2269	T	C	0.201451	0.0782103	2.57576	1	118	1.73388e-27	1.69396e-26
snp3	20	G	C	snp105	2394	T	C	0.14651	0.0568802	2.57576	0.65764	77.6015	1.26071e-18	3.44781e-18
snp3	20	G	C	snp107	2449	A	G	0.201451	0.0782103	2.57576	1	118	1.73388e-27	1.69396e-26
snp4	33	C	G	snp5	126	C	G	-0.0268601	-0.117208	0.229167	0.0385726	4.55157	0.0328886	0.036124
snp4	33	C	G	snp6	133	G	A	-0.00136455	-0.108805	0.0125413	0.000136084	0.016058	0.899162	0.9022
snp4	33	C	G	snp8	185	T	C	0.102557	0.0415111	2.47059	0.415842	49.0693	2.47076e-12	4.58635e-12
snp4	33	C	G	snp10	197	C	G	-0.0268601	-0.117208	0.229167	0.0385726	4.55157	0.0328886	0.036124
snp4	33	C	G	snp11	205	C	A	0.0809394	0.0207555	3.89965	0.430831	50.8381	1.00308e-12	1.86898e-12
snp4	33	C	G	snp12	226	C	T	-0.0378483	-0.106219	0.356322	0.059975	7.07705	0.00780776	0.00955856
snp4	33	C	G	snp13	231	G	A	-0.0378483	-0.106219	0.356322	0.059975	7.07705	0.00780776	0.00955856
snp4	33	C	G	snp14	234	G	A	-0.0378483	-0.106219	0.356322	0.059975	7.07705	0.00780776	0.00955856
snp4	33	C	G	snp15	283	A	C	-0.0268601	-0.117208	0.229167	0.0385726	4.55157	0.0328886	0.036124
snp4	33	C	G	snp19	390	C	T	0.0844585	0.0341856	2.47059	0.319627	37.716	8.18299e-10	1.43808e-09
snp4	33	C	G	snp20	392	G	C	0.100115	0.0439529	2.27778	0.383388	45.2398	1.74324e-11	3.16468e-11
snp4	33	C	G	snp27	536	T	G	-0.0282246	-0.098894	0.285403	0.0300143	3.54169	0.0598446	0.0632972
snp4	33	C	G	snp28	583	A	G	-0.0270037	-0.100115	0.269727	0.0278926	3.29133	0.0696467	0.0735077
snp4	33	C	G	snp32	623	A	G	-0.0404338	-0.0866849	0.466446	0.055321	6.52788	0.0106196	0.0128005
snp4	33	C	G	snp33	627	C	T	-0.0282246	-0.098894	0.285403	0.0300143	3.54169	0.0598446	0.0632972
snp4	33	C	G	snp34	645	A	G	0.1027	0.0244183	4.20588	0.607639	71.7014	2.50353e-17	6.47691e-17
snp4	33	C	G	snp38	704	T	C	-0.023341	-0.103778	0.224913	0.0219313	2.58789	0.107684	0.112061
snp4	33	C	G	snp55	940	T	G	-0.0170928	-0.101551	0.168317	0.022658	2.67365	0.102022	0.106993
snp4	33	C	G	snp57	962	A	C	-0.0123528	-0.114766	0.107635	0.00763743	0.901217	0.342456	0.351449
snp4	33	C	G	snp58	966	G	A	-0.0488365	-0.0952313	0.512821	0.0863163	10.1853	0.00141563	0.00188033
snp4	33	C	G	snp59	969	G	C	-0.0268601	-0.117208	0.229167	0.0385726	4.55157	0.0328886	0.036124
snp4	33	C	G	del2	970	TCAC	T	-0.0524993	-0.0915685	0.573333	0.0965017	11.3872	0.000739521	0.000998354
snp4	33	C	G	snp60	976	G	T	-0.0524993	-0.0915685	0.573333	0.0965017	11.3872	0.000739521	0.000998354
snp4	33	C	G	snp61	977	A	T	-0.0524993	-0.0915685	0.573333	0.0965017	11.3872	0.000739521	0.000998354
snp4	33	C	G	snp62	984	G	A	0.1027	0.0244183	4.20588	0.607639	71.7014	2.50353e-17	6.47691e-17
snp4	33	C	G	snp63	988	T	C	-0.0453174	-0.0818012	0.553995	0.0678646	8.00803	0.00465705	0.00581153
snp4	33	C	G	snp64	996	A	G	-0.0268601	-0.117208	0.229167	0.0385726	4.55157	0.0328886	0.036124
snp4	33	C	G	snp65	1029	G	T,C	-0.023341	-0.103778	0.224913	0.0219313	2.58789	0.107684	0.112061
snp4	33	C	G	snp66	1047	T	G	-0.0123528	-0.114766	0.107635	0.00763743	0.901217	0.342456	0.351449
snp4	33	C	G	snp67	1048	C	T	-0.0123528	-0.114766	0.107635	0.00763743	0.901217	0.342456	0.351449
snp4	33	C	G	snp68	1050	T	G	-0.0123528	-0.114766	0.107635	0.00763743	0.901217	0.342456	0.351449
snp4	33	C	G	snp70	1062	A	T,G	-0.023341	-0.103778	0.224913	0.0219313	2.58789	0.107684	0.112061
snp4	33	C	G	snp71	1079	G	T	-0.0123528	-0.114766	0.107635	0.00763743	0.901217	0.342456	0.351449
snp4	33	C	G	snp72	1093	G	A	-0.023341	-0.103778	0.224913	0.0219313	2.58789	0.107684	0.112061
snp4	33	C	G	snp73	1098	G	C	-0.0123528	-0.114766	0.107635	0.00763743	0.901217	0.342456	0.351449
snp4	33	C	G	snp74	1113	C	T	-0.0123528	-0.114766	0.107635	0.00763743	0.901217	0.342456	0.351449
snp4	33	C	G	snp75	1115	T	C	-0.0123528	-0.114766	0.107635	0.00763743	0.901217	0.342456	0.351449
snp4	33	C	G	snp76	1116	G	A	-0.0123528	-0.114766	0.107635	0.00763743	0.901217	0.342456	0.351449
snp4	33	C	G	snp78	1122	A	G	-0.023341	-0.103778	0.224913	0.0219313	2.58789	0.107684	0.112061
snp4	33	C	G	snp79	1151	C	A	-0.0268601	-0.117208	0.229167	0.0385726	4.55157	0.0328886	0.036124
snp4	33	C	G	snp83	1209	T	G	-0.0208992	-0.106219	0.196755	0.0182867	2.15783	0.141845	0.147095
snp4	33	C	G	snp84	1219	T	G	-0.0135737	-0.113545	0.119545	0.00894809	1.05587	0.304158	0.314975
snp4	33	C	G	snp88	1243	A	C	-0.0123528	-0.114766	0.107635	0.00763743	0.901217	0.342456	0.351449
snp4	33	C	G	snp92	1738	T	C	-0.023341	-0.103778	0.224913	0.0219313	2.58789	0.107684	0.112061
snp4	33	C	G	snp94	1756	C	G	-0.0123528	-0.114766	0.107635	0.00763743	0.901217	0.342456	0.351449
snp4	33	C	G	snp95	1907	A	G	-0.0123528	-0.114766	0.107635	0.00763743	0.901217	0.342456	0.351449
snp4	33	C	G	snp99	2172	A	C	-0.023341	-0.103778	0.224913	0.0219313	2.58789	0.107684	0.112061
snp4	33	C	G	snp101	2204	C	T	-0.0268601	-0.117208	0.229167	0.0385726	4.55157	0.0328886	0.036124
snp4	33	C	G	snp102	2213	C	G	-0.023341	-0.103778	0.224913	0.0219313	2.58789	0.107684	0.112061
snp4	33	C	G	snp103	2269	T	C	-0.023341	-0.103778	0.224913	0.0219313	2.58789	0.107684	0.112061
snp4	33	C	G	snp105	2394	T	C	-0.0123528	-0.114766	0.107635	0.00763743	0.901217	0.342456	0.351449
snp4	33	C	G	snp107	2449	A	G	-0.023341	-0.103778	0.224913	0.0219313	2.58789	0.107684	0.112061
snp5	126	C	G	snp6	133	G	A	-0.0237001	-0.103419	0.229167	0.0333738	3.93811	0.0472039	0.0505027
snp5	126	C	G	snp8	185	T	C	-0.0537202	-0.13272	0.404762	0.0927579	10.9454	0.000938344	0.00125422
snp5	126	C	G	snp10	197	C	G	0.151681	0.0347601	4.36364	1	118	1.73388e-27	1.69396e-26
snp5	126	C	G	snp11	205	C	A	-0.0268601	-0.117208	0.229167	0.0385726	4.55157	0.0328886	0.036124
snp5	126	C	G	snp12	226	C	T	0.13746	0.0489802	2.80645	0.643145	75.8911	2.99744e-18	7.79543e-18
snp5	126	C	G	snp13	231	G	A	0.13746	0.0489802	2.80645	0.643145	75.8911	2.99744e-18	7.79543e-18
snp5	126	C	G	snp14	234	G	A	0.13746	0.0489802	2.80645	0.643145	75.8911	2.99744e-18	7.79543e-18
snp5	126	C	G	snp15	283	A	C	0.151681	0.0347601	4.36364	1	118	1.73388e-27	1.69396e-26
snp5	126	C	G	snp19	390	C	T	-0.0442402	-0.142201	0.311111	0.0712963	8.41296	0.00372555	0.00466479
snp5	126	C	G	snp20	392	G	C	-0.0568802	-0.12956	0.439024	0.10061	11.872	0.000569857	0.000774234
snp5	126	C	G	snp27	536	T	G	0.12798	0.0584602	2.18919	0.501689	59.1993	1.42483e-14	2.70226e-14
snp5	126	C	G	snp28	583	A	G	0.12956	0.0568802	2.27778	0.521991	61.5949	4.21908e-15	8.27654e-15
snp5	126	C	G	snp32	623	A	G	0.11218	0.0742603	1.51064	0.346188	40.8502	1.64358e-10	2.94063e-10
snp5	126	C	G	snp33	627	C	T	0.12798	0.0584602	2.18919	0.501689	59.1993	1.42483e-14	2.70226e-14
snp5	126	C	G	snp34	645	A	G	-0.0316001	-0.137891	0.229167	0.0467687	5.51871	0.0188142	0.021182
snp5	126	C	G	snp38	704	T	C	0.1343	0.0521402	2.57576	0.590278	69.6528	7.07191e-17	1.60333e-16
snp5	126	C	G	snp55	940	T	G	-0.0221201	-0.096524	0.229167	0.0308494	3.64022	0.0563993	0.0597382
snp5	126	C	G	snp57	962	A	C	0.148521	0.0379201	3.91667	0.897569	105.913	7.7037e-25	3.72638e-24
snp5	126	C	G	snp58	966	G	A	-0.0632002	-0.12324	0.512821	0.117521	13.8675	0.000196159	0.000274808
snp5	126	C	G	snp59	969	G	C	0.151681	0.0347601	4.36364	1	118	1.73388e-27	1.69396e-26
snp5	126	C	G	del2	970	TCAC	T	-0.0679402	-0.1185	0.573333	0.131389	15.5039	8.23357e-05	0.000119286
snp5	126	C	G	snp60	976	G	T	-0.0679402	-0.1185	0.573333	0.131389	15.5039	8.23357e-05	0.000119286
snp5	126	C	G	snp61	977	A	T	-0.0679402	-0.1185	0.573333	0.131389	15.5039	8.23357e-05	0.000119286
snp5	126	C	G	snp62	984	G	A	-0.0316001	-0.137891	0.229167	0.0467687	5.51871	0.0188142	0.021182
snp5	126	C	G	snp63	988	T	C	0.10586	0.0805803	1.31373	0.301062	35.5253	2.51756e-09	4.38285e-09
snp5	126	C	G	snp64	996	A	G	0.151681	0.0347601	4.36364	1	118	1.73388e-27	1.69396e-26
snp5	126	C	G	snp65	1029	G	T,C	0.1343	0.0521402	2.57576	0.590278	69.6528	7.07191e-17	1.60333e-16
snp5	126	C	G	snp66	1047	T	G	0.148521	0.0379201	3.91667	0.897569	105.913	7.7037e-25	3.72638e-24
snp5	126	C	G	snp67	1048	C	T	0.148521	0.0379201	3.91667	0.897569	105.913	7.7037e-25	3.72638e-24
snp5	126	C	G	snp68	1050	T	G	0.148521	0.0379201	3.91667	0.897569	105.913	7.7037e-25	3.72638e-24
snp5	126	C	G	snp70	1062	A	T,G	0.1343	0.0521402	2.57576	0.590278	69.6528	7.07191e-17	1.60333e-16
snp5	126	C	G	snp71	1079	G	T	0.148521	0.0379201	3.91667	0.897569	105.913	7.7037e-25	3.72638e-24
snp5	126	C	G	snp72	1093	G	A	0.1343	0.0521402	2.57576	0.590278	69.6528	7.07191e-17	1.60333e-16
snp5	126	C	G	snp73	1098	G	C	0.148521	0.0379201	3.91667	0.897569	105.913	7.7037e-25	3.72638e-24
snp5	126	C	G	snp74	1113	C	T	0.148521	0.0379201	3.91667	0.897569	105.913	7.7037e-25	3.72638e-24
snp5	126	C	G	snp75	1115	T	C	0.148521	0.0379201	3.91667	0.897569	105.913	7.7037e-25	3.72638e-24
snp5	126	C	G	snp76	1116	G	A	0.148521	0.0379201	3.91667	0.897569	105.913	7.7037e-25	3.72638e-24
snp5	126	C	G	snp78	1122	A	G	0.1343	0.0521402	2.57576	0.590278	69.6528	7.07191e-17	1.60333e-16
snp5	126	C	G	snp79	1151	C	A	0.151681	0.0347601	4.36364	1	118	1.73388e-27	1.69396e-26
snp5	126	C	G	snp83	1209	T	G	0.13746	0.0489802	2.80645	0.643145	75.8911	2.99744e-18	7.79543e-18
snp5	126	C	G	snp84	1219	T	G	0.146941	0.0395001	3.72	0.8525	100.595	1.12852e-23	5.10932e-23
snp5	126	C	G	snp88	1243	A	C	0.148521	0.0379201	3.91667	0.897569	105.913	7.7037e-25	3.72638e-24
snp5	126	C	G	snp92	1738	T	C	0.1343	0.0521402	2.57576	0.590278	69.6528	7.07191e-17	1.60333e-16
snp5	126	C	G	snp94	1756	C	G	0.148521	0.0379201	3.91667	0.897569	105.913	7.7037e-25	3.72638e-24
snp5	126	C	G	snp95	1907	A	G	0.148521	0.0379201	3.91667	0.897569	105.913	7.7037e-25	3.72638e-24
snp5	126	C	G	snp99	2172	A	C	0.1343	0.0521402	2.57576	0.590278	69.6528	7.07191e-17	1.60333e-16
snp5	126	C	G	snp101	2204	C	T	0.151681	0.0347601	4.36364	1	118	1.73388e-27	1.69396e-26
snp5	126	C	G	snp102	2213	C	G	0.1343	0.0521402	2.57576	0.590278	69.6528	7.07191e-17	1.60333e-16
snp5	126	C	G	snp103	2269	T	C	0.1343	0.0521402	2.57576	0.590278	69.6528	7.07191e-17	1.60333e-16
snp5	126	C	G	snp105	2394	T	C	0.148521	0.0379201	3.91667	0.897569	105.913	7.7037e-25	3.72638e-24
snp5	126	C	G	snp107	2449	A	G	0.1343	0.0521402	2.57576	0.590278	69.6528	7.07191e-17	1.60333e-16
snp6	133	G	A	snp8	185	T	C	0.0565929	0.0366274	1.5451	0.140723	16.6053	4.60213e-05	6.84786e-05
snp6	133	G	A	snp10	197	C	G	-0.0237001	-0.103419	0.229167	0.0333738	3.93811	0.0472039	0.0505027
snp6	133	G	A	snp11	205	C	A	-0.0183137	-0.108805	0.168317	0.0245122	2.89243	0.0889963	0.0935974
snp6	133	G	A	snp12	226	C	T	0.0428756	0.0333956	1.28387	0.0855341	10.093	0.00148832	0.00196983
snp6	133	G	A	snp13	231	G	A	0.0428756	0.0333956	1.28387	0.0855341	10.093	0.00148832	0.00196983
snp6	133	G	A	snp14	234	G	A	0.0428756	0.0333956	1.28387	0.0855341	10.093	0.00148832	0.00196983
snp6	133	G	A	snp15	283	A	C	-0.0237001	-0.103419	0.229167	0.0333738	3.93811	0.0472039	0.0505027
snp6	133	G	A	snp19	390	C	T	0.00373456	0.0301637	0.12381	0.000694509	0.081952	0.774669	0.78045
snp6	133	G	A	snp20	392	G	C	0.0120655	0.038782	0.311111	0.00618833	0.730223	0.392811	0.402848
snp6	133	G	A	snp27	536	T	G	0.0533611	0.0398592	1.33874	0.119224	14.0684	0.000176282	0.000248602
snp6	133	G	A	snp28	583	A	G	0.0544384	0.038782	1.4037	0.125978	14.8654	0.000115464	0.000164869
snp6	133	G	A	snp32	623	A	G	0.0425883	0.050632	0.841135	0.0682063	8.04835	0.00455452	0.00568836
snp6	133	G	A	snp33	627	C	T	0.0872594	0.0398592	2.18919	0.318814	37.62	8.59565e-10	1.50881e-09
snp6	133	G	A	snp34	645	A	G	-0.0215455	-0.105573	0.204082	0.0297206	3.50703	0.0611088	0.0645423
snp6	133	G	A	snp38	704	T	C	0.0576702	0.0355501	1.62222	0.148789	17.5571	2.78814e-05	4.32191e-05
snp6	133	G	A	snp55	940	T	G	-0.0150819	-0.103562	0.145631	0.0196042	2.31329	0.128272	0.133206
snp6	133	G	A	snp57	962	A	C	-0.00890549	-0.101264	0.0879433	0.00441139	0.520544	0.47061	0.477686
snp6	133	G	A	snp58	966	G	A	-0.0430911	-0.0840276	0.512821	0.0746826	8.81255	0.00299166	0.00379711
snp6	133	G	A	snp59	969	G	C	-0.0237001	-0.103419	0.229167	0.0333738	3.93811	0.0472039	0.0505027
snp6	133	G	A	del2	970	TCAC	T	-0.0463229	-0.0807957	0.573333	0.0834951	9.85243	0.00169608	0.00223684
snp6	133	G	A	snp60	976	G	T	-0.0463229	-0.0807957	0.573333	0.0834951	9.85243	0.00169608	0.00223684
snp6	133	G	A	snp61	977	A	T	-0.0463229	-0.0807957	0.573333	0.0834951	9.85243	0.00169608	0.00223684
snp6	133	G	A	snp62	984	G	A	-0.0215455	-0.105573	0.204082	0.0297206	3.50703	0.0611088	0.0645423
snp6	133	G	A	snp63	988	T	C	0.0721775	0.0549411	1.31373	0.191319	22.5757	2.02027e-06	3.25744e-06
snp6	133	G	A	snp64	996	A	G	-0.0237001	-0.103419	0.229167	0.0333738	3.93811	0.0472039	0.0505027
snp6	133	G	A	snp65	1029	G	T,C	0.0576702	0.0355501	1.62222	0.148789	17.5571	2.78814e-05	4.32191e-05
snp6	133	G	A	snp66	1047	T	G	-0.00890549	-0.101264	0.0879433	0.00441139	0.520544	0.47061	0.477686
snp6	133	G	A	snp67	1048	C	T	-0.00890549	-0.101264	0.0879433	0.00441139	0.520544	0.47061	0.477686
snp6	133	G	A	snp68	1050	T	G	-0.00890549	-0.101264	0.0879433	0.00441139	0.520544	0.47061	0.477686
snp6	133	G	A	snp70	1062	A	T,G	0.0576702	0.0355501	1.62222	0.148789	17.5571	2.78814e-05	4.32191e-05
snp6	133	G	A	snp71	1079	G	T	-0.00890549	-0.101264	0.0879433	0.00441139	0.520544	0.47061	0.477686
snp6	133	G	A	snp72	1093	G	A	0.0576702	0.0355501	1.62222	0.148789	17.5571	2.78814e-05	4.32191e-05
snp6	133	G	A	snp73	1098	G	C	-0.00890549	-0.101264	0.0879433	0.00441139	0.520544	0.47061	0.477686
snp6	133	G	A	snp74	1113	C	T	-0.00890549	-0.101264	0.0879433	0.00441139	0.520544	0.47061	0.477686
snp6	133	G	A	snp75	1115	T	C	-0.00890549	-0.101264	0.0879433	0.00441139	0.520544	0.47061	0.477686
snp6	133	G	A	snp76	1116	G	A	-0.00890549	-0.101264	0.0879433	0.00441139	0.520544	0.47061	0.477686
snp6	133	G	A	snp78	1122	A	G	0.0576702	0.0355501	1.62222	0.148789	17.5571	2.78814e-05	4.32191e-05
snp6	133	G	A	snp79	1151	C	A	-0.0237001	-0.103419	0.229167	0.0333738	3.93811	0.0472039	0.0505027
snp6	133	G	A	snp83	1209	T	G	0.0428756	0.0333956	1.28387	0.0855341	10.093	0.00148832	0.00196983
snp6	133	G	A	snp84	1219	T	G	-0.00150819	-0.100187	0.0150538	0.000122769	0.0144867	0.904197	0.90664
snp6	133	G	A	snp88	1243	A	C	-0.00890549	-0.101264	0.0879433	0.00441139	0.520544	0.47061	0.477686
snp6	133	G	A	snp92	1738	T	C	0.0491956	0.0355501	1.38384	0.108273	12.7762	0.000351057	0.000480922
snp6	133	G	A	snp94	1756	C	G	-0.00890549	-0.101264	0.0879433	0.00441139	0.520544	0.47061	0.477686
snp6	133	G	A	snp95	1907	A	G	-0.00890549	-0.101264	0.0879433	0.00441139	0.520544	0.47061	0.477686
snp6	133	G	A	snp99	2172	A	C	0.0576702	0.0355501	1.62222	0.148789	17.5571	2.78814e-05	4.32191e-05
snp6	133	G	A	snp101	2204	C	T	-0.0237001	-0.103419	0.229167	0.0333738	3.93811	0.0472039	0.0505027
snp6	133	G	A	snp102	2213	C	G	0.0576702	0.0355501	1.62222	0.148789	17.5571	2.78814e-05	4.32191e-05
snp6	133	G	A	snp103	2269	T	C	0.0576702	0.0355501	1.62222	0.148789	17.5571	2.78814e-05	4.32191e-05
snp6	133	G	A	snp105	2394	T	C	-0.00890549	-0.101264	0.0879433	0.00441139	0.520544	0.47061	0.477686
snp6	133	G	A	snp107	2449	A	G	0.0576702	0.0355501	1.62222	0.148789	17.5571	2.78814e-05	4.32191e-05
snp8	185	T	C	snp10	197	C	G	-0.0537202	-0.13272	0.404762	0.0927579	10.9454	0.000938344	0.00125422
snp8	185	T	C	snp11	205	C	A	0.102557	0.0415111	2.47059	0.415842	49.0693	2.47076e-12	4.58635e-12
snp8	185	T	C	snp12	226	C	T	0.000574548	0.0756966	0.00759013	8.30885e-06	0.000980444	0.975021	0.975021
snp8	185	T	C	snp13	231	G	A	0.000574548	0.0756966	0.00759013	8.30885e-06	0.000980444	0.975021	0.975021
snp8	185	T	C	snp14	234	G	A	0.000574548	0.0756966	0.00759013	8.30885e-06	0.000980444	0.975021	0.975021
snp8	185	T	C	snp15	283	A	C	-0.0537202	-0.13272	0.404762	0.0927579	10.9454	0.000938344	0.00125422
snp8	185	T	C	snp19	390	C	T	0.0756966	0.0683712	1.10714	0.154356	18.214	1.97426e-05	3.12223e-05
snp8	185	T	C	snp20	392	G	C	0.123959	0.0879058	1.41013	0.353352	41.6955	1.06655e-10	1.9268e-10
snp8	185	T	C	snp27	536	T	G	0.00287274	0.0903476	0.0317965	0.000186928	0.0220575	0.881934	0.885512
snp8	185	T	C	snp28	583	A	G	0.0307383	0.0879058	0.349673	0.0217277	2.56386	0.109331	0.113695
snp8	185	T	C	snp32	623	A	G	-0.0215455	-0.17337	0.124275	0.00944339	1.11432	0.291145	0.30171
snp8	185	T	C	snp33	627	C	T	0.00287274	0.0903476	0.0317965	0.000186928	0.0220575	0.881934	0.885512
snp8	185	T	C	snp34	645	A	G	0.120655	0.0488365	2.47059	0.504202	59.4958	1.22556e-14	2.36664e-14
snp8	185	T	C	snp38	704	T	C	0.01264	0.0805803	0.156863	0.00386664	0.456264	0.499375	0.503443
snp8	185	T	C	snp55	940	T	G	-0.0341856	-0.0844585	0.404762	0.0544872	6.42949	0.0112241	0.0134853
snp8	185	T	C	snp57	962	A	C	-0.0416547	-0.144786	0.287698	0.0522106	6.16085	0.0130608	0.0150588
snp8	185	T	C	snp58	966	G	A	-0.0976731	-0.190463	0.512821	0.20757	24.4933	7.45693e-07	1.23589e-06
snp8	185	T	C	snp59	969	G	C	-0.0537202	-0.13272	0.404762	0.0927579	10.9454	0.000938344	0.00125422
snp8	185	T	C	del2	970	TCAC	T	-0.0795748	-0.183137	0.43451	0.133288	15.728	7.31334e-05	0.00010817
snp8	185	T	C	snp60	976	G	T	-0.0795748	-0.183137	0.43451	0.133288	15.728	7.31334e-05	0.00010817
snp8	185	T	C	snp61	977	A	T	-0.0795748	-0.183137	0.43451	0.133288	15.728	7.31334e-05	0.00010817
snp8	185	T	C	snp62	984	G	A	0.120655	0.0488365	2.47059	0.504202	59.4958	1.22556e-14	2.36664e-14
snp8	185	T	C	snp63	988	T	C	-0.0313128	-0.163602	0.191396	0.0194791	2.29854	0.129496	0.134382
snp8	185	T	C	snp64	996	A	G	-0.0537202	-0.13272	0.404762	0.0927579	10.9454	0.000938344	0.00125422
snp8	185	T	C	snp65	1029	G	T,C	0.01264	0.0805803	0.156863	0.00386664	0.456264	0.499375	0.503443
snp8	185	T	C	snp66	1047	T	G	-0.0416547	-0.144786	0.287698	0.0522106	6.16085	0.0130608	0.0150588
snp8	185	T	C	snp67	1048	C	T	-0.0416547	-0.144786	0.287698	0.0522106	6.16085	0.0130608	0.0150588
snp8	185	T	C	snp68	1050	T	G	-0.0416547	-0.144786	0.287698	0.0522106	6.16085	0.0130608	0.0150588
snp8	185	T	C	snp70	1062	A	T,G	0.01264	0.0805803	0.156863	0.00386664	0.456264	0.499375	0.503443
snp8	185	T	C	snp71	1079	G	T	-0.0416547	-0.144786	0.287698	0.0522106	6.16085	0.0130608	0.0150588
snp8	185	T	C	snp72	1093	G	A	0.01264	0.0805803	0.156863	0.00386664	0.456264	0.499375	0.503443
snp8	185	T	C	snp73	1098	G	C	-0.0416547	-0.144786	0.287698	0.0522106	6.16085	0.0130608	0.0150588
snp8	185	T	C	snp74	1113	C	T	-0.0416547	-0.144786	0.287698	0.0522106	6.16085	0.0130608	0.0150588
snp8	185	T	C	snp75	1115	T	C	-0.0416547	-0.144786	0.287698	0.0522106	6.16085	0.0130608	0.0150588
snp8	185	T	C	snp76	1116	G	A	-0.0416547	-0.144786	0.287698	0.0522106	6.16085	0.0130608	0.0150588
snp8	185	T	C	snp78	1122	A	G	0.01264	0.0805803	0.156863	0.00386664	0.456264	0.499375	0.503443
snp8	185	T	C	snp79	1151	C	A	-0.0537202	-0.13272	0.404762	0.0927579	10.9454	0.000938344	0.00125422
snp8	185	T	C	snp83	1209	T	G	0.000574548	0.0756966	0.00759013	8.30885e-06	0.000980444	0.975021	0.975021
snp8	185	T	C	snp84	1219	T	G	-0.0356219	-0.150819	0.23619	0.0370495	4.37184	0.0365375	0.0401022
snp8	185	T	C	snp88	1243	A	C	-0.0416547	-0.144786	0.287698	0.0522106	6.16085	0.0130608	0.0150588
snp8	185	T	C	snp92	1738	T	C	0.00416547	0.0805803	0.0516934	0.000419918	0.0495504	0.823848	0.829433
snp8	185	T	C	snp94	1756	C	G	-0.0416547	-0.144786	0.287698	0.0522106	6.16085	0.0130608	0.0150588
snp8	185	T	C	snp95	1907	A	G	-0.0416547	-0.144786	0.287698	0.0522106	6.16085	0.0130608	0.0150588
snp8	185	T	C	snp99	2172	A	C	0.01264	0.0805803	0.156863	0.00386664	0.456264	0.499375	0.503443
snp8	185	T	C	snp101	2204	C	T	-0.0537202	-0.13272	0.404762	0.0927579	10.9454	0.000938344	0.00125422
snp8	185	T	C	snp102	2213	C	G	0.01264	0.0805803	0.156863	0.00386664	0.456264	0.499375	0.503443
snp8	185	T	C	snp103	2269	T	C	0.01264	0.0805803	0.156863	0.00386664	0.456264	0.499375	0.503443
snp8	185	T	C	snp105	2394	T	C	-0.0416547	-0.144786	0.287698	0.0522106	6.16085	0.0130608	0.0150588
snp8	185	T	C	snp107	2449	A	G	0.01264	0.0805803	0.156863	0.00386664	0.456264	0.499375	0.503443
snp10	197	C	G	snp11	205	C	A	-0.0268601	-0.117208	0.229167	0.0385726	4.55157	0.0328886	0.036124
snp10	197	C	G	snp12	226	C	T	0.13746	0.0489802	2.80645	0.643145	75.8911	2.99744e-18	7.79543e-18
snp10	197	C	G	snp13	231	G	A	0.13746	0.0489802	2.80645	0.643145	75.8911	2.99744e-18	7.79543e-18
snp10	197	C	G	snp14	234	G	A	0.13746	0.0489802	2.80645	0.643145	75.8911	2.99744e-18	7.79543e-18
snp10	197	C	G	snp15	283	A	C	0.151681	0.0347601	4.36364	1	118	1.73388e-27	1.69396e-26
snp10	197	C	G	snp19	390	C	T	-0.0442402	-0.142201	0.311111	0.0712963	8.41296	0.00372555	0.00466479
snp10	197	C	G	snp20	392	G	C	-0.0568802	-0.12956	0.439024	0.10061	11.872	0.000569857	0.000774234
snp10	197	C	G	snp27	536	T	G	0.12798	0.0584602	2.18919	0.501689	59.1993	1.42483e-14	2.70226e-14
snp10	197	C	G	snp28	583	A	G	0.12956	0.0568802	2.27778	0.521991	61.5949	4.21908e-15	8.27654e-15
snp10	197	C	G	snp32	623	A	G	0.11218	0.0742603	1.51064	0.346188	40.8502	1.64358e-10	2.94063e-10
snp10	197	C	G	snp33	627	C	T	0.12798	0.0584602	2.18919	0.501689	59.1993	1.42483e-14	2.70226e-14
snp10	197	C	G	snp34	645	A	G	-0.0316001	-0.137891	0.229167	0.0467687	5.51871	0.0188142	0.021182
snp10	197	C	G	snp38	704	T	C	0.1343	0.0521402	2.57576	0.590278	69.6528	7.07191e-17	1.60333e-16
snp10	197	C	G	snp55	940	T	G	-0.0221201	-0.096524	0.229167	0.0308494	3.64022	0.0563993	0.0597382
snp10	197	C	G	snp57	962	A	C	0.148521	0.0379201	3.91667	0.897569	105.913	7.7037e-25	3.72638e-24
snp10	197	C	G	snp58	966	G	A	-0.0632002	-0.12324	0.512821	0.117521	13.8675	0.000196159	0.000274808
snp10	197	C	G	snp59	969	G	C	0.151681	0.0347601	4.36364	1	118	1.73388e-27	1.69396e-26
snp10	197	C	G	del2	970	TCAC	T	-0.0679402	-0.1185	0.573333	0.131389	15.5039	8.23357e-05	0.000119286
snp10	197	C	G	snp60	976	G	T	-0.0679402	-0.1185	0.573333	0.131389	15.5039	8.23357e-05	0.000119286
snp10	197	C	G	snp61	977	A	T	-0.0679402	-0.1185	0.573333	0.131389	15.5039	8.23357e-05	0.000119286
snp10	197	C	G	snp62	984	G	A	-0.0316001	-0.137891	0.229167	0.0467687	5.51871	0.0188142	0.021182
snp10	197	C	G	snp63	988	T	C	0.10586	0.0805803	1.31373	0.301062	35.5253	2.51756e-09	4.38285e-09
snp10	197	C	G	snp64	996	A	G	0.151681	0.0347601	4.36364	1	118	1.73388e-27	1.69396e-26
snp10	197	C	G	snp65	1029	G	T,C	0.1343	0.0521402	2.57576	0.590278	69.6528	7.07191e-17	1.60333e-16
snp10	197	C	G	snp66	1047	T	G	0.148521	0.0379201	3.91667	0.897569	105.913	7.7037e-25	3.72638e-24
snp10	197	C	G	snp67	1048	C	T	0.148521	0.0379201	3.91667	0.897569	105.913	7.7037e-25	3.72638e-24
snp10	197	C	G	snp68	1050	T	G	0.148521	0.0379201	3.91667	0.897569	105.913	7.7037e-25	3.72638e-24
snp10	197	C	G	snp70	1062	A	T,G	0.1343	0.0521402	2.57576	0.590278	69.6528	7.07191e-17	1.60333e-16
snp10	197	C	G	snp71	1079	G	T	0.148521	0.0379201	3.91667	0.897569	105.913	7.7037e-25	3.72638e-24
snp10	197	C	G	snp72	1093	G	A	0.1343	0.0521402	2.57576	0.590278	69.6528	7.07191e-17	1.60333e-16
snp10	197	C	G	snp73	1098	G	C	0.148521	0.0379201	3.91667	0.897569	105.913	7.7037e-25	3.72638e-24
snp10	197	C	G	snp74	1113	C	T	0.148521	0.0379201	3.91667	0.897569	105.913	7.7037e-25	3.72638e-24
snp10	197	C	G	snp75	1115	T	C	0.148521	0.0379201	3.91667	0.897569	105.913	7.7037e-25	3.72638e-24
snp10	197	C	G	snp76	1116	G	A	0.148521	0.0379201	3.91667	0.897569	105.913	7.7037e-25	3.72638e-24
snp10	197	C	G	snp78	1122	A	G	0.1343	0.0521402	2.57576	0.590278	69.6528	7.07191e-17	1.60333e-16
snp10	197	C	G	snp79	1151	C	A	0.151681	0.0347601	4.36364	1	118	1.73388e-27	1.69396e-26
snp10	197	C	G	snp83	1209	T	G	0.13746	0.0489802	2.80645	0.643145	75.8911	2.99744e-18	7.79543e-18
snp10	197	C	G	snp84	1219	T	G	0.146941	0.0395001	3.72	0.8525	100.595	1.12852e-23	5.10932e-23
snp10	197	C	G	snp88	1243	A	C	0.148521	0.0379201	3.91667	0.897569	105.913	7.7037e-25	3.72638e-24
snp10	197	C	G	snp92	1738	T	C	0.1343	0.0521402	2.57576	0.590278	69.6528	7.07191e-17	1.60333e-16
snp10	197	C	G	snp94	1756	C	G	0.148521	0.0379201	3.91667	0.897569	105.913	7.7037e-25	3.72638e-24
snp10	197	C	G	snp95	1907	A	G	0.148521	0.0379201	3.91667	0.897569	105.913	7.7037e-25	3.72638e-24
snp10	197	C	G	snp99	2172	A	C	0.1343	0.0521402	2.57576	0.590278	69.6528	7.07191e-17	1.60333e-16
snp10	197	C	G	snp101	2204	C	T	0.151681	0.0347601	4.36364	1	118	1.73388e-27	1.69396e-26
snp10	197	C	G	snp102	2213	C	G	0.1343	0.0521402	2.57576	0.590278	69.6528	7.07191e-17	1.60333e-16
snp10	197	C	G	snp103	2269	T	C	0.1343	0.0521402	2.57576	0.590278	69.6528	7.07191e-17	1.60333e-16
snp10	197	C	G	snp105	2394	T	C	0.148521	0.0379201	3.91667	0.897569	105.913	7.7037e-25	3.72638e-24
snp10	197	C	G	snp107	2449	A	G	0.1343	0.0521402	2.57576	0.590278	69.6528	7.07191e-17	1.60333e-16
snp11	205	C	A	snp12	226	C	T	-0.0378483	-0.106219	0.356322	0.059975	7.07705	0.00780776	0.00955856
snp11	205	C	A	snp13	231	G	A	-0.0378483	-0.106219	0.356322	0.059975	7.07705	0.00780776	0.00955856
snp11	205	C	A	snp14	234	G	A	-0.0378483	-0.106219	0.356322	0.059975	7.07705	0.00780776	0.00955856
snp11	205	C	A	snp15	283	A	C	-0.0268601	-0.117208	0.229167	0.0385726	4.55157	0.0328886	0.036124
snp11	205	C	A	snp19	390	C	T	0.0590348	0.0341856	1.72689	0.156161	18.427	1.76538e-05	2.80084e-05
snp11	205	C	A	snp20	392	G	C	0.100115	0.0439529	2.27778	0.383388	45.2398	1.74324e-11	3.16468e-11
snp11	205	C	A	snp27	536	T	G	-0.0451738	-0.098894	0.45679	0.0768855	9.07249	0.00259484	0.00329627
snp11	205	C	A	snp28	583	A	G	-0.0439529	-0.100115	0.439024	0.0738952	8.71963	0.00314801	0.00399214
snp11	205	C	A	snp32	623	A	G	-0.0573829	-0.0866849	0.661972	0.111421	13.1477	0.000287876	0.000400652
snp11	205	C	A	snp33	627	C	T	-0.0451738	-0.098894	0.45679	0.0768855	9.07249	0.00259484	0.00329627
snp11	205	C	A	snp34	645	A	G	0.11965	0.0244183	4.9	0.824752	97.3208	5.8958e-23	2.45934e-22
snp11	205	C	A	snp38	704	T	C	-0.0402901	-0.103778	0.388235	0.0653465	7.71089	0.00548887	0.00678681
snp11	205	C	A	snp55	940	T	G	-0.0170928	-0.101551	0.168317	0.022658	2.67365	0.102022	0.106993
snp11	205	C	A	snp57	962	A	C	-0.0293019	-0.114766	0.255319	0.0429745	5.07099	0.0243295	0.0270631
snp11	205	C	A	snp58	966	G	A	-0.0488365	-0.0952313	0.512821	0.0863163	10.1853	0.00141563	0.00188033
snp11	205	C	A	snp59	969	G	C	-0.0268601	-0.117208	0.229167	0.0385726	4.55157	0.0328886	0.036124
snp11	205	C	A	del2	970	TCAC	T	-0.0524993	-0.0915685	0.573333	0.0965017	11.3872	0.000739521	0.000998354
snp11	205	C	A	snp60	976	G	T	-0.0524993	-0.0915685	0.573333	0.0965017	11.3872	0.000739521	0.000998354
snp11	205	C	A	snp61	977	A	T	-0.0524993	-0.0915685	0.573333	0.0965017	11.3872	0.000739521	0.000998354
snp11	205	C	A	snp62	984	G	A	0.11965	0.0244183	4.9	0.824752	97.3208	5.8958e-23	2.45934e-22
snp11	205	C	A	snp63	988	T	C	-0.0622666	-0.0818012	0.761194	0.128122	15.1184	0.000100976	0.000144321
snp11	205	C	A	snp64	996	A	G	-0.0268601	-0.117208	0.229167	0.0385726	4.55157	0.0328886	0.036124
snp11	205	C	A	snp65	1029	G	T,C	-0.0402901	-0.103778	0.388235	0.0653465	7.71089	0.00548887	0.00678681
snp11	205	C	A	snp66	1047	T	G	-0.0293019	-0.114766	0.255319	0.0429745	5.07099	0.0243295	0.0270631
snp11	205	C	A	snp67	1048	C	T	-0.0293019	-0.114766	0.255319	0.0429745	5.07099	0.0243295	0.0270631
snp11	205	C	A	snp68	1050	T	G	-0.0293019	-0.114766	0.255319	0.0429745	5.07099	0.0243295	0.0270631
snp11	205	C	A	snp70	1062	A	T,G	-0.0402901	-0.103778	0.388235	0.0653465	7.71089	0.00548887	0.00678681
snp11	205	C	A	snp71	1079	G	T	-0.0293019	-0.114766	0.255319	0.0429745	5.07099	0.0243295	0.0270631
snp11	205	C	A	snp72	1093	G	A	-0.0402901	-0.103778	0.388235	0.0653465	7.71089	0.00548887	0.00678681
snp11	205	C	A	snp73	1098	G	C	-0.0293019	-0.114766	0.255319	0.0429745	5.07099	0.0243295	0.0270631
snp11	205	C	A	snp74	1113	C	T	-0.0293019	-0.114766	0.255319	0.0429745	5.07099	0.0243295	0.0270631
snp11	205	C	A	snp75	1115	T	C	-0.0293019	-0.114766	0.255319	0.0429745	5.07099	0.0243295	0.0270631
snp11	205	C	A	snp76	1116	G	A	-0.0293019	-0.114766	0.255319	0.0429745	5.07099	0.0243295	0.0270631
snp11	205	C	A	snp78	1122	A	G	-0.0402901	-0.103778	0.388235	0.0653465	7.71089	0.00548887	0.00678681
snp11	205	C	A	snp79	1151	C	A	-0.0268601	-0.117208	0.229167	0.0385726	4.55157	0.0328886	0.036124
snp11	205	C	A	snp83	1209	T	G	-0.0378483	-0.106219	0.356322	0.059975	7.07705	0.00780776	0.00955856
snp11	205	C	A	snp84	1219	T	G	-0.0305228	-0.113545	0.268817	0.0452465	5.33908	0.0208524	0.023459
snp11	205	C	A	snp88	1243	A	C	-0.0293019	-0.114766	0.255319	0.0429745	5.07099	0.0243295	0.0270631
snp11	205	C	A	snp92	1738	T	C	-0.0402901	-0.103778	0.388235	0.0653465	7.71089	0.00548887	0.00678681
snp11	205	C	A	snp94	1756	C	G	-0.0293019	-0.114766	0.255319	0.0429745	5.07099	0.0243295	0.0270631
snp11	205	C	A	snp95	1907	A	G	-0.0293019	-0.114766	0.255319	0.0429745	5.07099	0.0243295	0.0270631
snp11	205	C	A	snp99	2172	A	C	-0.0402901	-0.103778	0.388235	0.0653465	7.71089	0.00548887	0.00678681
snp11	205	C	A	snp101	2204	C	T	-0.0268601	-0.117208	0.229167	0.0385726	4.55157	0.0328886	0.036124
snp11	205	C	A	snp102	2213	C	G	-0.0402901	-0.103778	0.388235	0.0653465	7.71089	0.00548887	0.00678681
snp11	205	C	A	snp103	2269	T	C	-0.0402901	-0.103778	0.388235	0.0653465	7.71089	0.00548887	0.00678681
snp11	205	C	A	snp105	2394	T	C	-0.0293019	-0.114766	0.255319	0.0429745	5.07099	0.0243295	0.0270631
snp11	205	C	A	snp107	2449	A	G	-0.0402901	-0.103778	0.388235	0.0653465	7.71089	0.00548887	0.00678681
snp12	226	C	T	snp13	231	G	A	0.193694	0.0690175	2.80645	1	118	1.73388e-27	1.69396e-26
snp12	226	C	T	snp14	234	G	A	0.193694	0.0690175	2.80645	1	118	1.73388e-27	1.69396e-26
snp12	226	C	T	snp15	283	A	C	0.13746	0.0489802	2.80645	0.643145	75.8911	2.99744e-18	7.79543e-18
snp12	226	C	T	snp19	390	C	T	-0.0623384	-0.17495	0.356322	0.110856	13.081	0.000298311	0.000413624
snp12	226	C	T	snp20	392	G	C	-0.0801494	-0.182562	0.439024	0.156434	18.4592	1.7358e-05	2.75686e-05
snp12	226	C	T	snp27	536	T	G	0.180336	0.0823758	2.18919	0.780056	92.0466	8.46593e-22	3.40702e-21
snp12	226	C	T	snp28	583	A	G	0.182562	0.0801494	2.27778	0.811622	95.7714	1.28946e-22	5.31901e-22
snp12	226	C	T	snp32	623	A	G	0.158072	0.104639	1.51064	0.538273	63.5163	1.59048e-15	3.15336e-15
snp12	226	C	T	snp33	627	C	T	0.180336	0.0823758	2.18919	0.780056	92.0466	8.46593e-22	3.40702e-21
snp12	226	C	T	snp34	645	A	G	-0.0445274	-0.124964	0.356322	0.0727187	8.58081	0.00339724	0.00427897
snp12	226	C	T	snp38	704	T	C	0.189242	0.0734703	2.57576	0.917799	108.3	2.30996e-25	1.60372e-24
snp12	226	C	T	snp55	940	T	G	-0.0311692	-0.0874749	0.356322	0.0479664	5.66004	0.0173558	0.0197497
snp12	226	C	T	snp57	962	A	C	0.133008	0.0534329	2.48925	0.563718	66.5187	3.46585e-16	7.15826e-16
snp12	226	C	T	snp58	966	G	A	-0.0890549	-0.173657	0.512821	0.182729	21.562	3.42565e-06	5.48178e-06
snp12	226	C	T	snp59	969	G	C	0.13746	0.0489802	2.80645	0.643145	75.8911	2.99744e-18	7.79543e-18
snp12	226	C	T	del2	970	TCAC	T	-0.095734	-0.166978	0.573333	0.204291	24.1064	9.11587e-07	1.49087e-06
snp12	226	C	T	snp60	976	G	T	-0.095734	-0.166978	0.573333	0.204291	24.1064	9.11587e-07	1.49087e-06
snp12	226	C	T	snp61	977	A	T	-0.095734	-0.166978	0.573333	0.204291	24.1064	9.11587e-07	1.49087e-06
snp12	226	C	T	snp62	984	G	A	-0.0445274	-0.124964	0.356322	0.0727187	8.58081	0.00339724	0.00427897
snp12	226	C	T	snp63	988	T	C	0.149167	0.113545	1.31373	0.468109	55.2369	1.06846e-13	2.01352e-13
snp12	226	C	T	snp64	996	A	G	0.13746	0.0489802	2.80645	0.643145	75.8911	2.99744e-18	7.79543e-18
snp12	226	C	T	snp65	1029	G	T,C	0.189242	0.0734703	2.57576	0.917799	108.3	2.30996e-25	1.60372e-24
snp12	226	C	T	snp66	1047	T	G	0.133008	0.0534329	2.48925	0.563718	66.5187	3.46585e-16	7.15826e-16
snp12	226	C	T	snp67	1048	C	T	0.133008	0.0534329	2.48925	0.563718	66.5187	3.46585e-16	7.15826e-16
snp12	226	C	T	snp68	1050	T	G	0.133008	0.0534329	2.48925	0.563718	66.5187	3.46585e-16	7.15826e-16
snp12	226	C	T	snp70	1062	A	T,G	0.189242	0.0734703	2.57576	0.917799	108.3	2.30996e-25	1.60372e-24
snp12	226	C	T	snp71	1079	G	T	0.133008	0.0534329	2.48925	0.563718	66.5187	3.46585e-16	7.15826e-16
snp12	226	C	T	snp72	1093	G	A	0.189242	0.0734703	2.57576	0.917799	108.3	2.30996e-25	1.60372e-24
snp12	226	C	T	snp73	1098	G	C	0.133008	0.0534329	2.48925	0.563718	66.5187	3.46585e-16	7.15826e-16
snp12	226	C	T	snp74	1113	C	T	0.133008	0.0534329	2.48925	0.563718	66.5187	3.46585e-16	7.15826e-16
snp12	226	C	T	snp75	1115	T	C	0.133008	0.0534329	2.48925	0.563718	66.5187	3.46585e-16	7.15826e-16
snp12	226	C	T	snp76	1116	G	A	0.133008	0.0534329	2.48925	0.563718	66.5187	3.46585e-16	7.15826e-16
snp12	226	C	T	snp78	1122	A	G	0.189242	0.0734703	2.57576	0.917799	108.3	2.30996e-25	1.60372e-24
snp12	226	C	T	snp79	1151	C	A	0.13746	0.0489802	2.80645	0.643145	75.8911	2.99744e-18	7.79543e-18
snp12	226	C	T	snp83	1209	T	G	0.176745	0.0690175	2.56087	0.832648	98.2524	3.68306e-23	1.54501e-22
snp12	226	C	T	snp84	1219	T	G	0.139256	0.0556593	2.50194	0.599586	70.7512	4.05241e-17	1.04115e-16
snp12	226	C	T	snp88	1243	A	C	0.133008	0.0534329	2.48925	0.563718	66.5187	3.46585e-16	7.15826e-16
snp12	226	C	T	snp92	1738	T	C	0.180767	0.0734703	2.46041	0.837438	98.8177	2.76853e-23	1.1713e-22
snp12	226	C	T	snp94	1756	C	G	0.133008	0.0534329	2.48925	0.563718	66.5187	3.46585e-16	7.15826e-16
snp12	226	C	T	snp95	1907	A	G	0.133008	0.0534329	2.48925	0.563718	66.5187	3.46585e-16	7.15826e-16
snp12	226	C	T	snp99	2172	A	C	0.189242	0.0734703	2.57576	0.917799	108.3	2.30996e-25	1.60372e-24
snp12	226	C	T	snp101	2204	C	T	0.13746	0.0489802	2.80645	0.643145	75.8911	2.99744e-18	7.79543e-18
snp12	226	C	T	snp102	2213	C	G	0.189242	0.0734703	2.57576	0.917799	108.3	2.30996e-25	1.60372e-24
snp12	226	C	T	snp103	2269	T	C	0.189242	0.0734703	2.57576	0.917799	108.3	2.30996e-25	1.60372e-24
snp12	226	C	T	snp105	2394	T	C	0.133008	0.0534329	2.48925	0.563718	66.5187	3.46585e-16	7.15826e-16
snp12	226	C	T	snp107	2449	A	G	0.189242	0.0734703	2.57576	0.917799	108.3	2.30996e-25	1.60372e-24
snp13	231	G	A	snp14	234	G	A	0.193694	0.0690175	2.80645	1	118	1.73388e-27	1.69396e-26
snp13	231	G	A	snp15	283	A	C	0.13746	0.0489802	2.80645	0.643145	75.8911	2.99744e-18	7.79543e-18
snp13	231	G	A	snp19	390	C	T	-0.0623384	-0.17495	0.356322	0.110856	13.081	0.000298311	0.000413624
snp13	231	G	A	snp20	392	G	C	-0.0801494	-0.182562	0.439024	0.156434	18.4592	1.7358e-05	2.75686e-05
snp13	231	G	A	snp27	536	T	G	0.180336	0.0823758	2.18919	0.780056	92.0466	8.46593e-22	3.40702e-21
snp13	231	G	A	snp28	583	A	G	0.182562	0.0801494	2.27778	0.811622	95.7714	1.28946e-22	5.31901e-22
snp13	231	G	A	snp32	623	A	G	0.158072	0.104639	1.51064	0.538273	63.5163	1.59048e-15	3.15336e-15
snp13	231	G	A	snp33	627	C	T	0.180336	0.0823758	2.18919	0.780056	92.0466	8.46593e-22	3.40702e-21
snp13	231	G	A	snp34	645	A	G	-0.0445274	-0.124964	0.356322	0.0727187	8.58081	0.00339724	0.00427897
snp13	231	G	A	snp38	704	T	C	0.189242	0.0734703	2.57576	0.917799	108.3	2.30996e-25	1.60372e-24
snp13	231	G	A	snp55	940	T	G	-0.0311692	-0.0874749	0.356322	0.0479664	5.66004	0.0173558	0.0197497
snp13	231	G	A	snp57	962	A	C	0.133008	0.0534329	2.48925	0.563718	66.5187	3.46585e-16	7.15826e-16
snp13	231	G	A	snp58	966	G	A	-0.0890549	-0.173657	0.512821	0.182729	21.562	3.42565e-06	5.48178e-06
snp13	231	G	A	snp59	969	G	C	0.13746	0.0489802	2.80645	0.643145	75.8911	2.99744e-18	7.79543e-18
snp13	231	G	A	del2	970	TCAC	T	-0.095734	-0.166978	0.573333	0.204291	24.1064	9.11587e-07	1.49087e-06
snp13	231	G	A	snp60	976	G	T	-0.095734	-0.166978	0.573333	0.204291	24.1064	9.11587e-07	1.49087e-06
snp13	231	G	A	snp61	977	A	T	-0.095734	-0.166978	0.573333	0.204291	24.1064	9.11587e-07	1.49087e-06
snp13	231	G	A	snp62	984	G	A	-0.0445274	-0.124964	0.356322	0.0727187	8.58081	0.00339724	0.00427897
snp13	231	G	A	snp63	988	T	C	0.149167	0.113545	1.31373	0.468109	55.2369	1.06846e-13	2.01352e-13
snp13	231	G	A	snp64	996	A	G	0.13746	0.0489802	2.80645	0.643145	75.8911	2.99744e-18	7.79543e-18
snp13	231	G	A	snp65	1029	G	T,C	0.189242	0.0734703	2.57576	0.917799	108.3	2.30996e-25	1.60372e-24
snp13	231	G	A	snp66	1047	T	G	0.133008	0.0534329	2.48925	0.563718	66.5187	3.46585e-16	7.15826e-16
snp13	231	G	A	snp67	1048	C	T	0.133008	0.0534329	2.48925	0.563718	66.5187	3.46585e-16	7.15826e-16
snp13	231	G	A	snp68	1050	T	G	0.133008	0.0534329	2.48925	0.563718	66.5187	3.46585e-16	7.15826e-16
snp13	231	G	A	snp70	1062	A	T,G	0.189242	0.0734703	2.57576	0.917799	108.3	2.30996e-25	1.60372e-24
snp13	231	G	A	snp71	1079	G	T	0.133008	0.0534329	2.48925	0.563718	66.5187	3.46585e-16	7.15826e-16
snp13	231	G	A	snp72	1093	G	A	0.189242	0.0734703	2.57576	0.917799	108.3	2.30996e-25	1.60372e-24
snp13	231	G	A	snp73	1098	G	C	0.133008	0.0534329	2.48925	0.563718	66.5187	3.46585e-16	7.15826e-16
snp13	231	G	A	snp74	1113	C	T	0.133008	0.0534329	2.48925	0.563718	66.5187	3.46585e-16	7.15826e-16
snp13	231	G	A	snp75	1115	T	C	0.133008	0.0534329	2.48925	0.563718	66.5187	3.46585e-16	7.15826e-16
snp13	231	G	A	snp76	1116	G	A	0.133008	0.0534329	2.48925	0.563718	66.5187	3.46585e-16	7.15826e-16
snp13	231	G	A	snp78	1122	A	G	0.189242	0.0734703	2.57576	0.917799	108.3	2.30996e-25	1.60372e-24
snp13	231	G	A	snp79	1151	C	A	0.13746	0.0489802	2.80645	0.643145	75.8911	2.99744e-18	7.79543e-18
snp13	231	G	A	snp83	1209	T	G	0.176745	0.0690175	2.56087	0.832648	98.2524	3.68306e-23	1.54501e-22
snp13	231	G	A	snp84	1219	T	G	0.139256	0.0556593	2.50194	0.599586	70.7512	4.05241e-17	1.04115e-16
snp13	231	G	A	snp88	1243	A	C	0.133008	0.0534329	2.48925	0.563718	66.5187	3.46585e-16	7.15826e-16
snp13	231	G	A	snp92	1738	T	C	0.180767	0.0734703	2.46041	0.837438	98.8177	2.76853e-23	1.1713e-22
snp13	231	G	A	snp94	1756	C	G	0.133008	0.0534329	2.48925	0.563718	66.5187	3.46585e-16	7.15826e-16
snp13	231	G	A	snp95	1907	A	G	0.133008	0.0534329	2.48925	0.563718	66.5187	3.46585e-16	7.15826e-16
snp13	231	G	A	snp99	2172	A	C	0.189242	0.0734703	2.57576	0.917799	108.3	2.30996e-25	1.60372e-24
snp13	231	G	A	snp101	2204	C	T	0.13746	0.0489802	2.80645	0.643145	75.8911	2.99744e-18	7.79543e-18
snp13	231	G	A	snp102	2213	C	G	0.189242	0.0734703	2.57576	0.917799	108.3	2.30996e-25	1.60372e-24
snp13	231	G	A	snp103	2269	T	C	0.189242	0.0734703	2.57576	0.917799	108.3	2.30996e-25	1.60372e-24
snp13	231	G	A	snp105	2394	T	C	0.133008	0.0534329	2.48925	0.563718	66.5187	3.46585e-16	7.15826e-16
snp13	231	G	A	snp107	2449	A	G	0.189242	0.0734703	2.57576	0.917799	108.3	2.30996e-25	1.60372e-24
snp14	234	G	A	snp15	283	A	C	0.13746	0.0489802	2.80645	0.643145	75.8911	2.99744e-18	7.79543e-18
snp14	234	G	A	snp19	390	C	T	-0.0623384	-0.17495	0.356322	0.110856	13.081	0.000298311	0.000413624
snp14	234	G	A	snp20	392	G	C	-0.0801494	-0.182562	0.439024	0.156434	18.4592	1.7358e-05	2.75686e-05
snp14	234	G	A	snp27	536	T	G	0.180336	0.0823758	2.18919	0.780056	92.0466	8.46593e-22	3.40702e-21
snp14	234	G	A	snp28	583	A	G	0.182562	0.0801494	2.27778	0.811622	95.7714	1.28946e-22	5.31901e-22
snp14	234	G	A	snp32	623	A	G	0.158072	0.104639	1.51064	0.538273	63.5163	1.59048e-15	3.15336e-15
snp14	234	G	A	snp33	627	C	T	0.180336	0.0823758	2.18919	0.780056	92.0466	8.46593e-22	3.40702e-21
snp14	234	G	A	snp34	645	A	G	-0.0445274	-0.124964	0.356322	0.0727187	8.58081	0.00339724	0.00427897
snp14	234	G	A	snp38	704	T	C	0.189242	0.0734703	2.57576	0.917799	108.3	2.30996e-25	1.60372e-24
snp14	234	G	A	snp55	940	T	G	-0.0311692	-0.0874749	0.356322	0.0479664	5.66004	0.0173558	0.0197497
snp14	234	G	A	snp57	962	A	C	0.133008	0.0534329	2.48925	0.563718	66.5187	3.46585e-16	7.15826e-16
snp14	234	G	A	snp58	966	G	A	-0.0890549	-0.173657	0.512821	0.182729	21.562	3.42565e-06	5.48178e-06
snp14	234	G	A	snp59	969	G	C	0.13746	0.0489802	2.80645	0.643145	75.8911	2.99744e-18	7.79543e-18
snp14	234	G	A	del2	970	TCAC	T	-0.095734	-0.166978	0.573333	0.204291	24.1064	9.11587e-07	1.49087e-06
snp14	234	G	A	snp60	976	G	T	-0.095734	-0.166978	0.573333	0.204291	24.1064	9.11587e-07	1.49087e-06
snp14	234	G	A	snp61	977	A	T	-0.095734	-0.166978	0.573333	0.204291	24.1064	9.11587e-07	1.49087e-06
snp14	234	G	A	snp62	984	G	A	-0.0445274	-0.124964	0.356322	0.0727187	8.58081	0.00339724	0.00427897
snp14	234	G	A	snp63	988	T	C	0.149167	0.113545	1.31373	0.468109	55.2369	1.06846e-13	2.01352e-13
snp14	234	G	A	snp64	996	A	G	0.13746	0.0489802	2.80645	0.643145	75.8911	2.99744e-18	7.79543e-18
snp14	234	G	A	snp65	1029	G	T,C	0.189242	0.0734703	2.57576	0.917799	108.3	2.30996e-25	1.60372e-24
snp14	234	G	A	snp66	1047	T	G	0.133008	0.0534329	2.48925	0.563718	66.5187	3.46585e-16	7.15826e-16
snp14	234	G	A	snp67	1048	C	T	0.133008	0.0534329	2.48925	0.563718	66.5187	3.46585e-16	7.15826e-16
snp14	234	G	A	snp68	1050	T	G	0.133008	0.0534329	2.48925	0.563718	66.5187	3.46585e-16	7.15826e-16
snp14	234	G	A	snp70	1062	A	T,G	0.189242	0.0734703	2.57576	0.917799	108.3	2.30996e-25	1.60372e-24
snp14	234	G	A	snp71	1079	G	T	0.133008	0.0534329	2.48925	0.563718	66.5187	3.46585e-16	7.15826e-16
snp14	234	G	A	snp72	1093	G	A	0.189242	0.0734703	2.57576	0.917799	108.3	2.30996e-25	1.60372e-24
snp14	234	G	A	snp73	1098	G	C	0.133008	0.0534329	2.48925	0.563718	66.5187	3.46585e-16	7.15826e-16
snp14	234	G	A	snp74	1113	C	T	0.133008	0.0534329	2.48925	0.563718	66.5187	3.46585e-16	7.15826e-16
snp14	234	G	A	snp75	1115	T	C	0.133008	0.0534329	2.48925	0.563718	66.5187	3.46585e-16	7.15826e-16
snp14	234	G	A	snp76	1116	G	A	0.133008	0.0534329	2.48925	0.563718	66.5187	3.46585e-16	7.15826e-16
snp14	234	G	A	snp78	1122	A	G	0.189242	0.0734703	2.57576	0.917799	108.3	2.30996e-25	1.60372e-24
snp14	234	G	A	snp79	1151	C	A	0.13746	0.0489802	2.80645	0.643145	75.8911	2.99744e-18	7.79543e-18
snp14	234	G	A	snp83	1209	T	G	0.176745	0.0690175	2.56087	0.832648	98.2524	3.68306e-23	1.54501e-22
snp14	234	G	A	snp84	1219	T	G	0.139256	0.0556593	2.50194	0.599586	70.7512	4.05241e-17	1.04115e-16
snp14	234	G	A	snp88	1243	A	C	0.133008	0.0534329	2.48925	0.563718	66.5187	3.46585e-16	7.15826e-16
snp14	234	G	A	snp92	1738	T	C	0.180767	0.0734703	2.46041	0.837438	98.8177	2.76853e-23	1.1713e-22
snp14	234	G	A	snp94	1756	C	G	0.133008	0.0534329	2.48925	0.563718	66.5187	3.46585e-16	7.15826e-16
snp14	234	G	A	snp95	1907	A	G	0.133008	0.0534329	2.48925	0.563718	66.5187	3.46585e-16	7.15826e-16
snp14	234	G	A	snp99	2172	A	C	0.189242	0.0734703	2.57576	0.917799	108.3	2.30996e-25	1.60372e-24
snp14	234	G	A	snp101	2204	C	T	0.13746	0.0489802	2.80645	0.643145	75.8911	2.99744e-18	7.79543e-18
snp14	234	G	A	snp102	2213	C	G	0.189242	0.0734703	2.57576	0.917799	108.3	2.30996e-25	1.60372e-24
snp14	234	G	A	snp103	2269	T	C	0.189242	0.0734703	2.57576	0.917799	108.3	2.30996e-25	1.60372e-24
snp14	234	G	A	snp105	2394	T	C	0.133008	0.0534329	2.48925	0.563718	66.5187	3.46585e-16	7.15826e-16
snp14	234	G	A	snp107	2449	A	G	0.189242	0.0734703	2.57576	0.917799	108.3	2.30996e-25	1.60372e-24
snp15	283	A	C	snp19	390	C	T	-0.0442402	-0.142201	0.311111	0.0712963	8.41296	0.00372555	0.00466479
snp15	283	A	C	snp20	392	G	C	-0.0568802	-0.12956	0.439024	0.10061	11.872	0.000569857	0.000774234
snp15	283	A	C	snp27	536	T	G	0.12798	0.0584602	2.18919	0.501689	59.1993	1.42483e-14	2.70226e-14
snp15	283	A	C	snp28	583	A	G	0.12956	0.0568802	2.27778	0.521991	61.5949	4.21908e-15	8.27654e-15
snp15	283	A	C	snp32	623	A	G	0.11218	0.0742603	1.51064	0.346188	40.8502	1.64358e-10	2.94063e-10
snp15	283	A	C	snp33	627	C	T	0.12798	0.0584602	2.18919	0.501689	59.1993	1.42483e-14	2.70226e-14
snp15	283	A	C	snp34	645	A	G	-0.0316001	-0.137891	0.229167	0.0467687	5.51871	0.0188142	0.021182
snp15	283	A	C	snp38	704	T	C	0.1343	0.0521402	2.57576	0.590278	69.6528	7.07191e-17	1.60333e-16
snp15	283	A	C	snp55	940	T	G	-0.0221201	-0.096524	0.229167	0.0308494	3.64022	0.0563993	0.0597382
snp15	283	A	C	snp57	962	A	C	0.148521	0.0379201	3.91667	0.897569	105.913	7.7037e-25	3.72638e-24
snp15	283	A	C	snp58	966	G	A	-0.0632002	-0.12324	0.512821	0.117521	13.8675	0.000196159	0.000274808
snp15	283	A	C	snp59	969	G	C	0.151681	0.0347601	4.36364	1	118	1.73388e-27	1.69396e-26
snp15	283	A	C	del2	970	TCAC	T	-0.0679402	-0.1185	0.573333	0.131389	15.5039	8.23357e-05	0.000119286
snp15	283	A	C	snp60	976	G	T	-0.0679402	-0.1185	0.573333	0.131389	15.5039	8.23357e-05	0.000119286
snp15	283	A	C	snp61	977	A	T	-0.0679402	-0.1185	0.573333	0.131389	15.5039	8.23357e-05	0.000119286
snp15	283	A	C	snp62	984	G	A	-0.0316001	-0.137891	0.229167	0.0467687	5.51871	0.0188142	0.021182
snp15	283	A	C	snp63	988	T	C	0.10586	0.0805803	1.31373	0.301062	35.5253	2.51756e-09	4.38285e-09
snp15	283	A	C	snp64	996	A	G	0.151681	0.0347601	4.36364	1	118	1.73388e-27	1.69396e-26
snp15	283	A	C	snp65	1029	G	T,C	0.1343	0.0521402	2.57576	0.590278	69.6528	7.07191e-17	1.60333e-16
snp15	283	A	C	snp66	1047	T	G	0.148521	0.0379201	3.91667	0.897569	105.913	7.7037e-25	3.72638e-24
snp15	283	A	C	snp67	1048	C	T	0.148521	0.0379201	3.91667	0.897569	105.913	7.7037e-25	3.72638e-24
snp15	283	A	C	snp68	1050	T	G	0.148521	0.0379201	3.91667	0.897569	105.913	7.7037e-25	3.72638e-24
snp15	283	A	C	snp70	1062	A	T,G	0.1343	0.0521402	2.57576	0.590278	69.6528	7.07191e-17	1.60333e-16
snp15	283	A	C	snp71	1079	G	T	0.148521	0.0379201	3.91667	0.897569	105.913	7.7037e-25	3.72638e-24
snp15	283	A	C	snp72	1093	G	A	0.1343	0.0521402	2.57576	0.590278	69.6528	7.07191e-17	1.60333e-16
snp15	283	A	C	snp73	1098	G	C	0.148521	0.0379201	3.91667	0.897569	105.913	7.7037e-25	3.72638e-24
snp15	283	A	C	snp74	1113	C	T	0.148521	0.0379201	3.91667	0.897569	105.913	7.7037e-25	3.72638e-24
snp15	283	A	C	snp75	1115	T	C	0.148521	0.0379201	3.91667	0.897569	105.913	7.7037e-25	3.72638e-24
snp15	283	A	C	snp76	1116	G	A	0.148521	0.0379201	3.91667	0.897569	105.913	7.7037e-25	3.72638e-24
snp15	283	A	C	snp78	1122	A	G	0.1343	0.0521402	2.57576	0.590278	69.6528	7.07191e-17	1.60333e-16
snp15	283	A	C	snp79	1151	C	A	0.151681	0.0347601	4.36364	1	118	1.73388e-27	1.69396e-26
snp15	283	A	C	snp83	1209	T	G	0.13746	0.0489802	2.80645	0.643145	75.8911	2.99744e-18	7.79543e-18
snp15	283	A	C	snp84	1219	T	G	0.146941	0.0395001	3.72	0.8525	100.595	1.12852e-23	5.10932e-23
snp15	283	A	C	snp88	1243	A	C	0.148521	0.0379201	3.91667	0.897569	105.913	7.7037e-25	3.72638e-24
snp15	283	A	C	snp92	1738	T	C	0.1343	0.0521402	2.57576	0.590278	69.6528	7.07191e-17	1.60333e-16
snp15	283	A	C	snp94	1756	C	G	0.148521	0.0379201	3.91667	0.897569	105.913	7.7037e-25	3.72638e-24
snp15	283	A	C	snp95	1907	A	G	0.148521	0.0379201	3.91667	0.897569	105.913	7.7037e-25	3.72638e-24
snp15	283	A	C	snp99	2172	A	C	0.1343	0.0521402	2.57576	0.590278	69.6528	7.07191e-17	1.60333e-16
snp15	283	A	C	snp101	2204	C	T	0.151681	0.0347601	4.36364	1	118	1.73388e-27	1.69396e-26
snp15	283	A	C	snp102	2213	C	G	0.1343	0.0521402	2.57576	0.590278	69.6528	7.07191e-17	1.60333e-16
snp15	283	A	C	snp103	2269	T	C	0.1343	0.0521402	2.57576	0.590278	69.6528	7.07191e-17	1.60333e-16
snp15	283	A	C	snp105	2394	T	C	0.148521	0.0379201	3.91667	0.897569	105.913	7.7037e-25	3.72638e-24
snp15	283	A	C	snp107	2449	A	G	0.1343	0.0521402	2.57576	0.590278	69.6528	7.07191e-17	1.60333e-16
snp19	390	C	T	snp20	392	G	C	0.164895	0.072393	2.27778	0.708642	83.6198	5.99708e-20	2.28938e-19
snp19	390	C	T	snp27	536	T	G	-0.0405056	-0.162884	0.248677	0.0421183	4.96996	0.0257912	0.0286462
snp19	390	C	T	snp28	583	A	G	-0.0469693	-0.164895	0.284843	0.0574961	6.78454	0.00919506	0.0111013
snp19	390	C	T	snp32	623	A	G	-0.0690893	-0.142775	0.483903	0.110051	12.986	0.000313829	0.000434735
snp19	390	C	T	snp33	627	C	T	-0.0405056	-0.162884	0.248677	0.0421183	4.96996	0.0257912	0.0286462
snp19	390	C	T	snp34	645	A	G	0.0784257	0.0402183	1.95	0.241429	28.4886	9.42532e-08	1.62562e-07
snp19	390	C	T	snp38	704	T	C	-0.0663602	-0.170928	0.388235	0.120784	14.2525	0.000159844	0.000225636
snp19	390	C	T	snp55	940	T	G	-0.0027291	-0.0904912	0.0301587	0.000393555	0.0464395	0.829379	0.833871
snp19	390	C	T	snp57	962	A	C	-0.048262	-0.155128	0.311111	0.0794326	9.37305	0.00220199	0.00285317
snp19	390	C	T	snp58	966	G	A	-0.0804367	-0.156851	0.512821	0.159544	18.8262	1.43186e-05	2.28145e-05
snp19	390	C	T	snp59	969	G	C	-0.0442402	-0.142201	0.311111	0.0712963	8.41296	0.00372555	0.00466479
snp19	390	C	T	del2	970	TCAC	T	-0.0610457	-0.150819	0.404762	0.0889012	10.4903	0.0012	0.00159678
snp19	390	C	T	snp60	976	G	T	-0.0610457	-0.150819	0.404762	0.0889012	10.4903	0.0012	0.00159678
snp19	390	C	T	snp61	977	A	T	-0.0610457	-0.150819	0.404762	0.0889012	10.4903	0.0012	0.00159678
snp19	390	C	T	snp62	984	G	A	0.0784257	0.0402183	1.95	0.241429	28.4886	9.42532e-08	1.62562e-07
snp19	390	C	T	snp63	988	T	C	-0.0432347	-0.134731	0.320896	0.042087	4.96626	0.0258465	0.0286861
snp19	390	C	T	snp64	996	A	G	-0.0442402	-0.142201	0.311111	0.0712963	8.41296	0.00372555	0.00466479
snp19	390	C	T	snp65	1029	G	T,C	-0.0663602	-0.170928	0.388235	0.120784	14.2525	0.000159844	0.000225636
snp19	390	C	T	snp66	1047	T	G	-0.048262	-0.155128	0.311111	0.0794326	9.37305	0.00220199	0.00285317
snp19	390	C	T	snp67	1048	C	T	-0.048262	-0.155128	0.311111	0.0794326	9.37305	0.00220199	0.00285317
snp19	390	C	T	snp68	1050	T	G	-0.048262	-0.155128	0.311111	0.0794326	9.37305	0.00220199	0.00285317
snp19	390	C	T	snp70	1062	A	T,G	-0.0663602	-0.170928	0.388235	0.120784	14.2525	0.000159844	0.000225636
snp19	390	C	T	snp71	1079	G	T	-0.048262	-0.155128	0.311111	0.0794326	9.37305	0.00220199	0.00285317
snp19	390	C	T	snp72	1093	G	A	-0.0663602	-0.170928	0.388235	0.120784	14.2525	0.000159844	0.000225636
snp19	390	C	T	snp73	1098	G	C	-0.048262	-0.155128	0.311111	0.0794326	9.37305	0.00220199	0.00285317
snp19	390	C	T	snp74	1113	C	T	-0.048262	-0.155128	0.311111	0.0794326	9.37305	0.00220199	0.00285317
snp19	390	C	T	snp75	1115	T	C	-0.048262	-0.155128	0.311111	0.0794326	9.37305	0.00220199	0.00285317
snp19	390	C	T	snp76	1116	G	A	-0.048262	-0.155128	0.311111	0.0794326	9.37305	0.00220199	0.00285317
snp19	390	C	T	snp78	1122	A	G	-0.0663602	-0.170928	0.388235	0.120784	14.2525	0.000159844	0.000225636
snp19	390	C	T	snp79	1151	C	A	-0.0442402	-0.142201	0.311111	0.0712963	8.41296	0.00372555	0.00466479
snp19	390	C	T	snp83	1209	T	G	-0.0623384	-0.17495	0.356322	0.110856	13.081	0.000298311	0.000413624
snp19	390	C	T	snp84	1219	T	G	-0.0502729	-0.161591	0.311111	0.083632	9.86858	0.00168125	0.00222321
snp19	390	C	T	snp88	1243	A	C	-0.048262	-0.155128	0.311111	0.0794326	9.37305	0.00220199	0.00285317
snp19	390	C	T	snp92	1738	T	C	-0.0663602	-0.170928	0.388235	0.120784	14.2525	0.000159844	0.000225636
snp19	390	C	T	snp94	1756	C	G	-0.048262	-0.155128	0.311111	0.0794326	9.37305	0.00220199	0.00285317
snp19	390	C	T	snp95	1907	A	G	-0.048262	-0.155128	0.311111	0.0794326	9.37305	0.00220199	0.00285317
snp19	390	C	T	snp99	2172	A	C	-0.0663602	-0.170928	0.388235	0.120784	14.2525	0.000159844	0.000225636
snp19	390	C	T	snp101	2204	C	T	-0.0442402	-0.142201	0.311111	0.0712963	8.41296	0.00372555	0.00466479
snp19	390	C	T	snp102	2213	C	G	-0.0663602	-0.170928	0.388235	0.120784	14.2525	0.000159844	0.000225636
snp19	390	C	T	snp103	2269	T	C	-0.0663602	-0.170928	0.388235	0.120784	14.2525	0.000159844	0.000225636
snp19	390	C	T	snp105	2394	T	C	-0.048262	-0.155128	0.311111	0.0794326	9.37305	0.00220199	0.00285317
snp19	390	C	T	snp107	2449	A	G	-0.0663602	-0.170928	0.388235	0.120784	14.2525	0.000159844	0.000225636
snp20	392	G	C	snp27	536	T	G	-0.0448147	-0.209423	0.213992	0.0440115	5.19336	0.0226734	0.025469
snp20	392	G	C	snp28	583	A	G	-0.0507038	-0.212008	0.23916	0.0571975	6.7493	0.00937845	0.0113136
snp20	392	G	C	snp32	623	A	G	-0.0791439	-0.183568	0.431142	0.123279	14.547	0.000136708	0.000195016
snp20	392	G	C	snp33	627	C	T	-0.0448147	-0.209423	0.213992	0.0440115	5.19336	0.0226734	0.025469
snp20	392	G	C	snp34	645	A	G	0.117782	0.0517093	2.27778	0.464853	54.8526	1.29916e-13	2.4421e-13
snp20	392	G	C	snp38	704	T	C	-0.0683712	-0.194341	0.351811	0.109452	12.9154	0.000325896	0.000446865
snp20	392	G	C	snp55	940	T	G	-0.0107728	-0.0824476	0.130662	0.00523486	0.617713	0.431898	0.442324
snp20	392	G	C	snp57	962	A	C	-0.045102	-0.141339	0.319106	0.0592194	6.98789	0.00820632	0.00993185
snp20	392	G	C	snp58	966	G	A	-0.103419	-0.201666	0.512821	0.225141	26.5666	2.54607e-07	4.371e-07
snp20	392	G	C	snp59	969	G	C	-0.0568802	-0.12956	0.439024	0.10061	11.872	0.000569857	0.000774234
snp20	392	G	C	del2	970	TCAC	T	-0.0857512	-0.19391	0.442222	0.149749	17.6703	2.62693e-05	4.11497e-05
snp20	392	G	C	snp60	976	G	T	-0.0857512	-0.19391	0.442222	0.149749	17.6703	2.62693e-05	4.11497e-05
snp20	392	G	C	snp61	977	A	T	-0.0857512	-0.19391	0.442222	0.149749	17.6703	2.62693e-05	4.11497e-05
snp20	392	G	C	snp62	984	G	A	0.117782	0.0517093	2.27778	0.464853	54.8526	1.29916e-13	2.4421e-13
snp20	392	G	C	snp63	988	T	C	-0.0555875	-0.173226	0.320896	0.059391	7.00814	0.00811401	0.00992529
snp20	392	G	C	snp64	996	A	G	-0.0568802	-0.12956	0.439024	0.10061	11.872	0.000569857	0.000774234
snp20	392	G	C	snp65	1029	G	T,C	-0.0683712	-0.194341	0.351811	0.109452	12.9154	0.000325896	0.000446865
snp20	392	G	C	snp66	1047	T	G	-0.045102	-0.141339	0.319106	0.0592194	6.98789	0.00820632	0.00993185
snp20	392	G	C	snp67	1048	C	T	-0.045102	-0.141339	0.319106	0.0592194	6.98789	0.00820632	0.00993185
snp20	392	G	C	snp68	1050	T	G	-0.045102	-0.141339	0.319106	0.0592194	6.98789	0.00820632	0.00993185
snp20	392	G	C	snp70	1062	A	T,G	-0.0683712	-0.194341	0.351811	0.109452	12.9154	0.000325896	0.000446865
snp20	392	G	C	snp71	1079	G	T	-0.045102	-0.141339	0.319106	0.0592194	6.98789	0.00820632	0.00993185
snp20	392	G	C	snp72	1093	G	A	-0.0683712	-0.194341	0.351811	0.109452	12.9154	0.000325896	0.000446865
snp20	392	G	C	snp73	1098	G	C	-0.045102	-0.141339	0.319106	0.0592194	6.98789	0.00820632	0.00993185
snp20	392	G	C	snp74	1113	C	T	-0.045102	-0.141339	0.319106	0.0592194	6.98789	0.00820632	0.00993185
snp20	392	G	C	snp75	1115	T	C	-0.045102	-0.141339	0.319106	0.0592194	6.98789	0.00820632	0.00993185
snp20	392	G	C	snp76	1116	G	A	-0.045102	-0.141339	0.319106	0.0592194	6.98789	0.00820632	0.00993185
snp20	392	G	C	snp78	1122	A	G	-0.0683712	-0.194341	0.351811	0.109452	12.9154	0.000325896	0.000446865
snp20	392	G	C	snp79	1151	C	A	-0.0568802	-0.12956	0.439024	0.10061	11.872	0.000569857	0.000774234
snp20	392	G	C	snp83	1209	T	G	-0.0632002	-0.182562	0.346184	0.0972676	11.4776	0.000704411	0.00095617
snp20	392	G	C	snp84	1219	T	G	-0.0476874	-0.147228	0.323902	0.0642387	7.58017	0.00590139	0.00729082
snp20	392	G	C	snp88	1243	A	C	-0.045102	-0.141339	0.319106	0.0592194	6.98789	0.00820632	0.00993185
snp20	392	G	C	snp92	1738	T	C	-0.0683712	-0.194341	0.351811	0.109452	12.9154	0.000325896	0.000446865
snp20	392	G	C	snp94	1756	C	G	-0.045102	-0.141339	0.319106	0.0592194	6.98789	0.00820632	0.00993185
snp20	392	G	C	snp95	1907	A	G	-0.045102	-0.141339	0.319106	0.0592194	6.98789	0.00820632	0.00993185
snp20	392	G	C	snp99	2172	A	C	-0.0683712	-0.194341	0.351811	0.109452	12.9154	0.000325896	0.000446865
snp20	392	G	C	snp101	2204	C	T	-0.0568802	-0.12956	0.439024	0.10061	11.872	0.000569857	0.000774234
snp20	392	G	C	snp102	2213	C	G	-0.0683712	-0.194341	0.351811	0.109452	12.9154	0.000325896	0.000446865
snp20	392	G	C	snp103	2269	T	C	-0.0683712	-0.194341	0.351811	0.109452	12.9154	0.000325896	0.000446865
snp20	392	G	C	snp105	2394	T	C	-0.045102	-0.141339	0.319106	0.0592194	6.98789	0.00820632	0.00993185
snp20	392	G	C	snp107	2449	A	G	-0.0683712	-0.194341	0.351811	0.109452	12.9154	0.000325896	0.000446865
snp27	536	T	G	snp28	583	A	G	0.183999	0.0956622	1.92342	0.741917	87.5462	8.23351e-21	3.26919e-20
snp27	536	T	G	snp32	623	A	G	0.154769	0.124892	1.23922	0.464357	54.7941	1.33844e-13	2.50957e-13
snp27	536	T	G	snp33	627	C	T	0.181342	0.0983194	1.84441	0.709822	83.759	5.58931e-20	2.13921e-19
snp27	536	T	G	snp34	645	A	G	-0.0531456	-0.116346	0.45679	0.0932225	11.0003	0.000910995	0.00122539
snp27	536	T	G	snp38	704	T	C	0.191971	0.0876903	2.18919	0.849921	100.291	1.31599e-23	5.61563e-23
snp27	536	T	G	snp55	940	T	G	-0.037202	-0.0814421	0.45679	0.061491	7.25594	0.00706671	0.00870154
snp27	536	T	G	snp57	962	A	C	0.139615	0.0637748	2.18919	0.558942	65.9551	4.61302e-16	9.19509e-16
snp27	536	T	G	snp58	966	G	A	-0.106291	-0.207268	0.512821	0.234251	27.6417	1.46e-07	2.51229e-07
snp27	536	T	G	snp59	969	G	C	0.12798	0.0584602	2.18919	0.501689	59.1993	1.42483e-14	2.70226e-14
snp27	536	T	G	del2	970	TCAC	T	-0.114263	-0.199296	0.573333	0.261893	30.9034	2.712e-08	4.68838e-08
snp27	536	T	G	snp60	976	G	T	-0.114263	-0.199296	0.573333	0.261893	30.9034	2.712e-08	4.68838e-08
snp27	536	T	G	snp61	977	A	T	-0.114263	-0.199296	0.573333	0.261893	30.9034	2.712e-08	4.68838e-08
snp27	536	T	G	snp62	984	G	A	-0.0531456	-0.116346	0.45679	0.0932225	11.0003	0.000910995	0.00122539
snp27	536	T	G	snp63	988	T	C	0.14414	0.135521	1.06359	0.393335	46.4136	9.57498e-12	1.77292e-11
snp27	536	T	G	snp64	996	A	G	0.12798	0.0584602	2.18919	0.501689	59.1993	1.42483e-14	2.70226e-14
snp27	536	T	G	snp65	1029	G	T,C	0.191971	0.0876903	2.18919	0.849921	100.291	1.31599e-23	5.61563e-23
snp27	536	T	G	snp66	1047	T	G	0.139615	0.0637748	2.18919	0.558942	65.9551	4.61302e-16	9.19509e-16
snp27	536	T	G	snp67	1048	C	T	0.139615	0.0637748	2.18919	0.558942	65.9551	4.61302e-16	9.19509e-16
snp27	536	T	G	snp68	1050	T	G	0.139615	0.0637748	2.18919	0.558942	65.9551	4.61302e-16	9.19509e-16
snp27	536	T	G	snp70	1062	A	T,G	0.191971	0.0876903	2.18919	0.849921	100.291	1.31599e-23	5.61563e-23
snp27	536	T	G	snp71	1079	G	T	0.139615	0.0637748	2.18919	0.558942	65.9551	4.61302e-16	9.19509e-16
snp27	536	T	G	snp72	1093	G	A	0.191971	0.0876903	2.18919	0.849921	100.291	1.31599e-23	5.61563e-23
snp27	536	T	G	snp73	1098	G	C	0.139615	0.0637748	2.18919	0.558942	65.9551	4.61302e-16	9.19509e-16
snp27	536	T	G	snp74	1113	C	T	0.139615	0.0637748	2.18919	0.558942	65.9551	4.61302e-16	9.19509e-16
snp27	536	T	G	snp75	1115	T	C	0.139615	0.0637748	2.18919	0.558942	65.9551	4.61302e-16	9.19509e-16
snp27	536	T	G	snp76	1116	G	A	0.139615	0.0637748	2.18919	0.558942	65.9551	4.61302e-16	9.19509e-16
snp27	536	T	G	snp78	1122	A	G	0.191971	0.0876903	2.18919	0.849921	100.291	1.31599e-23	5.61563e-23
snp27	536	T	G	snp79	1151	C	A	0.12798	0.0584602	2.18919	0.501689	59.1993	1.42483e-14	2.70226e-14
snp27	536	T	G	snp83	1209	T	G	0.180336	0.0823758	2.18919	0.780056	92.0466	8.46593e-22	3.40702e-21
snp27	536	T	G	snp84	1219	T	G	0.145432	0.0664321	2.18919	0.588492	69.442	7.8694e-17	1.7787e-16
snp27	536	T	G	snp88	1243	A	C	0.139615	0.0637748	2.18919	0.558942	65.9551	4.61302e-16	9.19509e-16
snp27	536	T	G	snp92	1738	T	C	0.183496	0.0876903	2.09255	0.776537	91.6314	1.04424e-21	4.17978e-21
snp27	536	T	G	snp94	1756	C	G	0.139615	0.0637748	2.18919	0.558942	65.9551	4.61302e-16	9.19509e-16
snp27	536	T	G	snp95	1907	A	G	0.139615	0.0637748	2.18919	0.558942	65.9551	4.61302e-16	9.19509e-16
snp27	536	T	G	snp99	2172	A	C	0.191971	0.0876903	2.18919	0.849921	100.291	1.31599e-23	5.61563e-23
snp27	536	T	G	snp101	2204	C	T	0.12798	0.0584602	2.18919	0.501689	59.1993	1.42483e-14	2.70226e-14
snp27	536	T	G	snp102	2213	C	G	0.191971	0.0876903	2.18919	0.849921	100.291	1.31599e-23	5.61563e-23
snp27	536	T	G	snp103	2269	T	C	0.191971	0.0876903	2.18919	0.849921	100.291	1.31599e-23	5.61563e-23
snp27	536	T	G	snp105	2394	T	C	0.139615	0.0637748	2.18919	0.558942	65.9551	4.61302e-16	9.19509e-16
snp27	536	T	G	snp107	2449	A	G	0.191971	0.0876903	2.18919	0.849921	100.291	1.31599e-23	5.61563e-23
snp28	583	A	G	snp32	623	A	G	0.158144	0.121517	1.30142	0.492223	58.0823	2.51373e-14	4.76134e-14
snp28	583	A	G	snp33	627	C	T	0.183999	0.0956622	1.92342	0.741917	87.5462	8.23351e-21	3.26919e-20
snp28	583	A	G	snp34	645	A	G	-0.0517093	-0.117782	0.439024	0.0895968	10.5724	0.00114787	0.00153153
snp28	583	A	G	snp38	704	T	C	0.194341	0.0853203	2.27778	0.884314	104.349	1.6964e-24	7.87234e-24
snp28	583	A	G	snp55	940	T	G	-0.0361965	-0.0824476	0.439024	0.0590994	6.97373	0.00827147	0.00999442
snp28	583	A	G	snp57	962	A	C	0.141339	0.0620511	2.27778	0.58156	68.6241	1.19138e-16	2.60177e-16
snp28	583	A	G	snp58	966	G	A	-0.103419	-0.201666	0.512821	0.225141	26.5666	2.54607e-07	4.371e-07
snp28	583	A	G	snp59	969	G	C	0.12956	0.0568802	2.27778	0.521991	61.5949	4.21908e-15	8.27654e-15
snp28	583	A	G	del2	970	TCAC	T	-0.0857512	-0.19391	0.442222	0.149749	17.6703	2.62693e-05	4.11497e-05
snp28	583	A	G	snp60	976	G	T	-0.0857512	-0.19391	0.442222	0.149749	17.6703	2.62693e-05	4.11497e-05
snp28	583	A	G	snp61	977	A	T	-0.0857512	-0.19391	0.442222	0.149749	17.6703	2.62693e-05	4.11497e-05
snp28	583	A	G	snp62	984	G	A	-0.0517093	-0.117782	0.439024	0.0895968	10.5724	0.00114787	0.00153153
snp28	583	A	G	snp63	988	T	C	0.147802	0.131859	1.12092	0.419884	49.5463	1.93743e-12	3.60536e-12
snp28	583	A	G	snp64	996	A	G	0.12956	0.0568802	2.27778	0.521991	61.5949	4.21908e-15	8.27654e-15
snp28	583	A	G	snp65	1029	G	T,C	0.194341	0.0853203	2.27778	0.884314	104.349	1.6964e-24	7.87234e-24
snp28	583	A	G	snp66	1047	T	G	0.141339	0.0620511	2.27778	0.58156	68.6241	1.19138e-16	2.60177e-16
snp28	583	A	G	snp67	1048	C	T	0.141339	0.0620511	2.27778	0.58156	68.6241	1.19138e-16	2.60177e-16
snp28	583	A	G	snp68	1050	T	G	0.141339	0.0620511	2.27778	0.58156	68.6241	1.19138e-16	2.60177e-16
snp28	583	A	G	snp70	1062	A	T,G	0.194341	0.0853203	2.27778	0.884314	104.349	1.6964e-24	7.87234e-24
snp28	583	A	G	snp71	1079	G	T	0.141339	0.0620511	2.27778	0.58156	68.6241	1.19138e-16	2.60177e-16
snp28	583	A	G	snp72	1093	G	A	0.194341	0.0853203	2.27778	0.884314	104.349	1.6964e-24	7.87234e-24
snp28	583	A	G	snp73	1098	G	C	0.141339	0.0620511	2.27778	0.58156	68.6241	1.19138e-16	2.60177e-16
snp28	583	A	G	snp74	1113	C	T	0.141339	0.0620511	2.27778	0.58156	68.6241	1.19138e-16	2.60177e-16
snp28	583	A	G	snp75	1115	T	C	0.141339	0.0620511	2.27778	0.58156	68.6241	1.19138e-16	2.60177e-16
snp28	583	A	G	snp76	1116	G	A	0.141339	0.0620511	2.27778	0.58156	68.6241	1.19138e-16	2.60177e-16
snp28	583	A	G	snp78	1122	A	G	0.194341	0.0853203	2.27778	0.884314	104.349	1.6964e-24	7.87234e-24
snp28	583	A	G	snp79	1151	C	A	0.12956	0.0568802	2.27778	0.521991	61.5949	4.21908e-15	8.27654e-15
snp28	583	A	G	snp83	1209	T	G	0.182562	0.0801494	2.27778	0.811622	95.7714	1.28946e-22	5.31901e-22
snp28	583	A	G	snp84	1219	T	G	0.147228	0.0646366	2.27778	0.612306	72.2521	1.8939e-17	4.91685e-17
snp28	583	A	G	snp88	1243	A	C	0.141339	0.0620511	2.27778	0.58156	68.6241	1.19138e-16	2.60177e-16
snp28	583	A	G	snp92	1738	T	C	0.185866	0.0853203	2.17845	0.808871	95.4468	1.5192e-22	6.24935e-22
snp28	583	A	G	snp94	1756	C	G	0.141339	0.0620511	2.27778	0.58156	68.6241	1.19138e-16	2.60177e-16
snp28	583	A	G	snp95	1907	A	G	0.141339	0.0620511	2.27778	0.58156	68.6241	1.19138e-16	2.60177e-16
snp28	583	A	G	snp99	2172	A	C	0.194341	0.0853203	2.27778	0.884314	104.349	1.6964e-24	7.87234e-24
snp28	583	A	G	snp101	2204	C	T	0.12956	0.0568802	2.27778	0.521991	61.5949	4.21908e-15	8.27654e-15
snp28	583	A	G	snp102	2213	C	G	0.194341	0.0853203	2.27778	0.884314	104.349	1.6964e-24	7.87234e-24
snp28	583	A	G	snp103	2269	T	C	0.194341	0.0853203	2.27778	0.884314	104.349	1.6964e-24	7.87234e-24
snp28	583	A	G	snp105	2394	T	C	0.141339	0.0620511	2.27778	0.58156	68.6241	1.19138e-16	2.60177e-16
snp28	583	A	G	snp107	2449	A	G	0.194341	0.0853203	2.27778	0.884314	104.349	1.6964e-24	7.87234e-24
snp32	623	A	G	snp33	627	C	T	0.154769	0.124892	1.23922	0.464357	54.7941	1.33844e-13	2.50957e-13
snp32	623	A	G	snp34	645	A	G	-0.0675093	-0.101982	0.661972	0.135096	15.9414	6.53352e-05	9.69259e-05
snp32	623	A	G	snp38	704	T	C	0.168271	0.11139	1.51064	0.586483	69.205	8.87425e-17	1.97575e-16
snp32	623	A	G	snp55	940	T	G	0.0713875	0.0472565	1.51064	0.203355	23.9959	9.65406e-07	1.57542e-06
snp32	623	A	G	snp57	962	A	C	0.122379	0.0810112	1.51064	0.385695	45.512	1.51707e-11	2.76084e-11
snp32	623	A	G	snp58	966	G	A	-0.135019	-0.203964	0.661972	0.339473	40.0578	2.4656e-10	4.40604e-10
snp32	623	A	G	snp59	969	G	C	0.11218	0.0742603	1.51064	0.346188	40.8502	1.64358e-10	2.94063e-10
snp32	623	A	G	del2	970	TCAC	T	-0.145145	-0.219262	0.661972	0.379531	44.7846	2.19946e-11	3.97831e-11
snp32	623	A	G	snp60	976	G	T	-0.145145	-0.219262	0.661972	0.379531	44.7846	2.19946e-11	3.97831e-11
snp32	623	A	G	snp61	977	A	T	-0.145145	-0.219262	0.661972	0.379531	44.7846	2.19946e-11	3.97831e-11
snp32	623	A	G	snp62	984	G	A	-0.0675093	-0.101982	0.661972	0.135096	15.9414	6.53352e-05	9.69259e-05
snp32	623	A	G	snp63	988	T	C	0.226156	0.172149	1.31373	0.869649	102.619	4.06298e-24	1.8796e-23
snp32	623	A	G	snp64	996	A	G	0.11218	0.0742603	1.51064	0.346188	40.8502	1.64358e-10	2.94063e-10
snp32	623	A	G	snp65	1029	G	T,C	0.168271	0.11139	1.51064	0.586483	69.205	8.87425e-17	1.97575e-16
snp32	623	A	G	snp66	1047	T	G	0.122379	0.0810112	1.51064	0.385695	45.512	1.51707e-11	2.76084e-11
snp32	623	A	G	snp67	1048	C	T	0.122379	0.0810112	1.51064	0.385695	45.512	1.51707e-11	2.76084e-11
snp32	623	A	G	snp68	1050	T	G	0.122379	0.0810112	1.51064	0.385695	45.512	1.51707e-11	2.76084e-11
snp32	623	A	G	snp70	1062	A	T,G	0.168271	0.11139	1.51064	0.586483	69.205	8.87425e-17	1.97575e-16
snp32	623	A	G	snp71	1079	G	T	0.122379	0.0810112	1.51064	0.385695	45.512	1.51707e-11	2.76084e-11
snp32	623	A	G	snp72	1093	G	A	0.168271	0.11139	1.51064	0.586483	69.205	8.87425e-17	1.97575e-16
snp32	623	A	G	snp73	1098	G	C	0.122379	0.0810112	1.51064	0.385695	45.512	1.51707e-11	2.76084e-11
snp32	623	A	G	snp74	1113	C	T	0.122379	0.0810112	1.51064	0.385695	45.512	1.51707e-11	2.76084e-11
snp32	623	A	G	snp75	1115	T	C	0.122379	0.0810112	1.51064	0.385695	45.512	1.51707e-11	2.76084e-11
snp32	623	A	G	snp76	1116	G	A	0.122379	0.0810112	1.51064	0.385695	45.512	1.51707e-11	2.76084e-11
snp32	623	A	G	snp78	1122	A	G	0.168271	0.11139	1.51064	0.586483	69.205	8.87425e-17	1.97575e-16
snp32	623	A	G	snp79	1151	C	A	0.11218	0.0742603	1.51064	0.346188	40.8502	1.64358e-10	2.94063e-10
snp32	623	A	G	snp83	1209	T	G	0.158072	0.104639	1.51064	0.538273	63.5163	1.59048e-15	3.15336e-15
snp32	623	A	G	snp84	1219	T	G	0.127478	0.0843867	1.51064	0.406086	47.9181	4.44401e-12	8.23889e-12
snp32	623	A	G	snp88	1243	A	C	0.122379	0.0810112	1.51064	0.385695	45.512	1.51707e-11	2.76084e-11
snp32	623	A	G	snp92	1738	T	C	0.159796	0.11139	1.43456	0.528897	62.4098	2.78928e-15	5.52278e-15
snp32	623	A	G	snp94	1756	C	G	0.122379	0.0810112	1.51064	0.385695	45.512	1.51707e-11	2.76084e-11
snp32	623	A	G	snp95	1907	A	G	0.122379	0.0810112	1.51064	0.385695	45.512	1.51707e-11	2.76084e-11
snp32	623	A	G	snp99	2172	A	C	0.168271	0.11139	1.51064	0.586483	69.205	8.87425e-17	1.97575e-16
snp32	623	A	G	snp101	2204	C	T	0.11218	0.0742603	1.51064	0.346188	40.8502	1.64358e-10	2.94063e-10
snp32	623	A	G	snp102	2213	C	G	0.168271	0.11139	1.51064	0.586483	69.205	8.87425e-17	1.97575e-16
snp32	623	A	G	snp103	2269	T	C	0.168271	0.11139	1.51064	0.586483	69.205	8.87425e-17	1.97575e-16
snp32	623	A	G	snp105	2394	T	C	0.122379	0.0810112	1.51064	0.385695	45.512	1.51707e-11	2.76084e-11
snp32	623	A	G	snp107	2449	A	G	0.168271	0.11139	1.51064	0.586483	69.205	8.87425e-17	1.97575e-16
snp33	627	C	T	snp34	645	A	G	-0.0531456	-0.116346	0.45679	0.0932225	11.0003	0.000910995	0.00122539
snp33	627	C	T	snp38	704	T	C	0.191971	0.0876903	2.18919	0.849921	100.291	1.31599e-23	5.61563e-23
snp33	627	C	T	snp55	940	T	G	-0.037202	-0.0814421	0.45679	0.061491	7.25594	0.00706671	0.00870154
snp33	627	C	T	snp57	962	A	C	0.139615	0.0637748	2.18919	0.558942	65.9551	4.61302e-16	9.19509e-16
snp33	627	C	T	snp58	966	G	A	-0.106291	-0.207268	0.512821	0.234251	27.6417	1.46e-07	2.51229e-07
snp33	627	C	T	snp59	969	G	C	0.12798	0.0584602	2.18919	0.501689	59.1993	1.42483e-14	2.70226e-14
snp33	627	C	T	del2	970	TCAC	T	-0.114263	-0.199296	0.573333	0.261893	30.9034	2.712e-08	4.68838e-08
snp33	627	C	T	snp60	976	G	T	-0.114263	-0.199296	0.573333	0.261893	30.9034	2.712e-08	4.68838e-08
snp33	627	C	T	snp61	977	A	T	-0.114263	-0.199296	0.573333	0.261893	30.9034	2.712e-08	4.68838e-08
snp33	627	C	T	snp62	984	G	A	-0.0531456	-0.116346	0.45679	0.0932225	11.0003	0.000910995	0.00122539
snp33	627	C	T	snp63	988	T	C	0.178038	0.135521	1.31373	0.600097	70.8114	3.93054e-17	1.0151e-16
snp33	627	C	T	snp64	996	A	G	0.12798	0.0584602	2.18919	0.501689	59.1993	1.42483e-14	2.70226e-14
snp33	627	C	T	snp65	1029	G	T,C	0.191971	0.0876903	2.18919	0.849921	100.291	1.31599e-23	5.61563e-23
snp33	627	C	T	snp66	1047	T	G	0.139615	0.0637748	2.18919	0.558942	65.9551	4.61302e-16	9.19509e-16
snp33	627	C	T	snp67	1048	C	T	0.139615	0.0637748	2.18919	0.558942	65.9551	4.61302e-16	9.19509e-16
snp33	627	C	T	snp68	1050	T	G	0.139615	0.0637748	2.18919	0.558942	65.9551	4.61302e-16	9.19509e-16
snp33	627	C	T	snp70	1062	A	T,G	0.191971	0.0876903	2.18919	0.849921	100.291	1.31599e-23	5.61563e-23
snp33	627	C	T	snp71	1079	G	T	0.139615	0.0637748	2.18919	0.558942	65.9551	4.61302e-16	9.19509e-16
snp33	627	C	T	snp72	1093	G	A	0.191971	0.0876903	2.18919	0.849921	100.291	1.31599e-23	5.61563e-23
snp33	627	C	T	snp73	1098	G	C	0.139615	0.0637748	2.18919	0.558942	65.9551	4.61302e-16	9.19509e-16
snp33	627	C	T	snp74	1113	C	T	0.139615	0.0637748	2.18919	0.558942	65.9551	4.61302e-16	9.19509e-16
snp33	627	C	T	snp75	1115	T	C	0.139615	0.0637748	2.18919	0.558942	65.9551	4.61302e-16	9.19509e-16
snp33	627	C	T	snp76	1116	G	A	0.139615	0.0637748	2.18919	0.558942	65.9551	4.61302e-16	9.19509e-16
snp33	627	C	T	snp78	1122	A	G	0.191971	0.0876903	2.18919	0.849921	100.291	1.31599e-23	5.61563e-23
snp33	627	C	T	snp79	1151	C	A	0.12798	0.0584602	2.18919	0.501689	59.1993	1.42483e-14	2.70226e-14
snp33	627	C	T	snp83	1209	T	G	0.180336	0.0823758	2.18919	0.780056	92.0466	8.46593e-22	3.40702e-21
snp33	627	C	T	snp84	1219	T	G	0.145432	0.0664321	2.18919	0.588492	69.442	7.8694e-17	1.7787e-16
snp33	627	C	T	snp88	1243	A	C	0.139615	0.0637748	2.18919	0.558942	65.9551	4.61302e-16	9.19509e-16
snp33	627	C	T	snp92	1738	T	C	0.183496	0.0876903	2.09255	0.776537	91.6314	1.04424e-21	4.17978e-21
snp33	627	C	T	snp94	1756	C	G	0.139615	0.0637748	2.18919	0.558942	65.9551	4.61302e-16	9.19509e-16
snp33	627	C	T	snp95	1907	A	G	0.139615	0.0637748	2.18919	0.558942	65.9551	4.61302e-16	9.19509e-16
snp33	627	C	T	snp99	2172	A	C	0.191971	0.0876903	2.18919	0.849921	100.291	1.31599e-23	5.61563e-23
snp33	627	C	T	snp101	2204	C	T	0.12798	0.0584602	2.18919	0.501689	59.1993	1.42483e-14	2.70226e-14
snp33	627	C	T	snp102	2213	C	G	0.191971	0.0876903	2.18919	0.849921	100.291	1.31599e-23	5.61563e-23
snp33	627	C	T	snp103	2269	T	C	0.191971	0.0876903	2.18919	0.849921	100.291	1.31599e-23	5.61563e-23
snp33	627	C	T	snp105	2394	T	C	0.139615	0.0637748	2.18919	0.558942	65.9551	4.61302e-16	9.19509e-16
snp33	627	C	T	snp107	2449	A	G	0.191971	0.0876903	2.18919	0.849921	100.291	1.31599e-23	5.61563e-23
snp34	645	A	G	snp38	704	T	C	-0.0474002	-0.122091	0.388235	0.0792317	9.34934	0.00223066	0.00285317
snp34	645	A	G	snp55	940	T	G	-0.0201092	-0.0985349	0.204082	0.0274725	3.24176	0.0717836	0.0755483
snp34	645	A	G	snp57	962	A	C	-0.0344729	-0.135019	0.255319	0.0521059	6.1485	0.0131523	0.0150588
snp34	645	A	G	snp58	966	G	A	-0.0574548	-0.112037	0.512821	0.104657	12.3496	0.000441092	0.00060315
snp34	645	A	G	snp59	969	G	C	-0.0316001	-0.137891	0.229167	0.0467687	5.51871	0.0188142	0.021182
snp34	645	A	G	del2	970	TCAC	T	-0.0617639	-0.107728	0.573333	0.117007	13.8068	0.000202601	0.000282235
snp34	645	A	G	snp60	976	G	T	-0.0617639	-0.107728	0.573333	0.117007	13.8068	0.000202601	0.000282235
snp34	645	A	G	snp61	977	A	T	-0.0617639	-0.107728	0.573333	0.117007	13.8068	0.000202601	0.000282235
snp34	645	A	G	snp62	984	G	A	0.140764	0.0287274	4.9	1	118	1.73388e-27	1.69396e-26
snp34	645	A	G	snp63	988	T	C	-0.0732548	-0.0962367	0.761194	0.155346	18.3308	1.85681e-05	2.93962e-05
snp34	645	A	G	snp64	996	A	G	-0.0316001	-0.137891	0.229167	0.0467687	5.51871	0.0188142	0.021182
snp34	645	A	G	snp65	1029	G	T,C	-0.0474002	-0.122091	0.388235	0.0792317	9.34934	0.00223066	0.00285317
snp34	645	A	G	snp66	1047	T	G	-0.0344729	-0.135019	0.255319	0.0521059	6.1485	0.0131523	0.0150588
snp34	645	A	G	snp67	1048	C	T	-0.0344729	-0.135019	0.255319	0.0521059	6.1485	0.0131523	0.0150588
snp34	645	A	G	snp68	1050	T	G	-0.0344729	-0.135019	0.255319	0.0521059	6.1485	0.0131523	0.0150588
snp34	645	A	G	snp70	1062	A	T,G	-0.0474002	-0.122091	0.388235	0.0792317	9.34934	0.00223066	0.00285317
snp34	645	A	G	snp71	1079	G	T	-0.0344729	-0.135019	0.255319	0.0521059	6.1485	0.0131523	0.0150588
snp34	645	A	G	snp72	1093	G	A	-0.0474002	-0.122091	0.388235	0.0792317	9.34934	0.00223066	0.00285317
snp34	645	A	G	snp73	1098	G	C	-0.0344729	-0.135019	0.255319	0.0521059	6.1485	0.0131523	0.0150588
snp34	645	A	G	snp74	1113	C	T	-0.0344729	-0.135019	0.255319	0.0521059	6.1485	0.0131523	0.0150588
snp34	645	A	G	snp75	1115	T	C	-0.0344729	-0.135019	0.255319	0.0521059	6.1485	0.0131523	0.0150588
snp34	645	A	G	snp76	1116	G	A	-0.0344729	-0.135019	0.255319	0.0521059	6.1485	0.0131523	0.0150588
snp34	645	A	G	snp78	1122	A	G	-0.0474002	-0.122091	0.388235	0.0792317	9.34934	0.00223066	0.00285317
snp34	645	A	G	snp79	1151	C	A	-0.0316001	-0.137891	0.229167	0.0467687	5.51871	0.0188142	0.021182
snp34	645	A	G	snp83	1209	T	G	-0.0445274	-0.124964	0.356322	0.0727187	8.58081	0.00339724	0.00427897
snp34	645	A	G	snp84	1219	T	G	-0.0359092	-0.133582	0.268817	0.0548607	6.47356	0.0109491	0.0131762
snp34	645	A	G	snp88	1243	A	C	-0.0344729	-0.135019	0.255319	0.0521059	6.1485	0.0131523	0.0150588
snp34	645	A	G	snp92	1738	T	C	-0.0474002	-0.122091	0.388235	0.0792317	9.34934	0.00223066	0.00285317
snp34	645	A	G	snp94	1756	C	G	-0.0344729	-0.135019	0.255319	0.0521059	6.1485	0.0131523	0.0150588
snp34	645	A	G	snp95	1907	A	G	-0.0344729	-0.135019	0.255319	0.0521059	6.1485	0.0131523	0.0150588
snp34	645	A	G	snp99	2172	A	C	-0.0474002	-0.122091	0.388235	0.0792317	9.34934	0.00223066	0.00285317
snp34	645	A	G	snp101	2204	C	T	-0.0316001	-0.137891	0.229167	0.0467687	5.51871	0.0188142	0.021182
snp34	645	A	G	snp102	2213	C	G	-0.0474002	-0.122091	0.388235	0.0792317	9.34934	0.00223066	0.00285317
snp34	645	A	G	snp103	2269	T	C	-0.0474002	-0.122091	0.388235	0.0792317	9.34934	0.00223066	0.00285317
snp34	645	A	G	snp105	2394	T	C	-0.0344729	-0.135019	0.255319	0.0521059	6.1485	0.0131523	0.0150588
snp34	645	A	G	snp107	2449	A	G	-0.0474002	-0.122091	0.388235	0.0792317	9.34934	0.00223066	0.00285317
snp38	704	T	C	snp55	940	T	G	-0.0331801	-0.0854639	0.388235	0.0522624	6.16697	0.0130157	0.0150588
snp38	704	T	C	snp57	962	A	C	0.14651	0.0568802	2.57576	0.65764	77.6015	1.26071e-18	3.44781e-18
snp38	704	T	C	snp58	966	G	A	-0.0948003	-0.184861	0.512821	0.199095	23.4932	1.25355e-06	2.0234e-06
snp38	704	T	C	snp59	969	G	C	0.1343	0.0521402	2.57576	0.590278	69.6528	7.07191e-17	1.60333e-16
snp38	704	T	C	del2	970	TCAC	T	-0.10191	-0.177751	0.573333	0.222588	26.2654	2.97571e-07	4.93734e-07
snp38	704	T	C	snp60	976	G	T	-0.10191	-0.177751	0.573333	0.222588	26.2654	2.97571e-07	4.93734e-07
snp38	704	T	C	snp61	977	A	T	-0.10191	-0.177751	0.573333	0.222588	26.2654	2.97571e-07	4.93734e-07
snp38	704	T	C	snp62	984	G	A	-0.0474002	-0.122091	0.388235	0.0792317	9.34934	0.00223066	0.00285317
snp38	704	T	C	snp63	988	T	C	0.158791	0.12087	1.31373	0.510035	60.1841	8.6388e-15	1.67257e-14
snp38	704	T	C	snp64	996	A	G	0.1343	0.0521402	2.57576	0.590278	69.6528	7.07191e-17	1.60333e-16
snp38	704	T	C	snp65	1029	G	T,C	0.201451	0.0782103	2.57576	1	118	1.73388e-27	1.69396e-26
snp38	704	T	C	snp66	1047	T	G	0.14651	0.0568802	2.57576	0.65764	77.6015	1.26071e-18	3.44781e-18
snp38	704	T	C	snp67	1048	C	T	0.14651	0.0568802	2.57576	0.65764	77.6015	1.26071e-18	3.44781e-18
snp38	704	T	C	snp68	1050	T	G	0.14651	0.0568802	2.57576	0.65764	77.6015	1.26071e-18	3.44781e-18
snp38	704	T	C	snp70	1062	A	T,G	0.201451	0.0782103	2.57576	1	118	1.73388e-27	1.69396e-26
snp38	704	T	C	snp71	1079	G	T	0.14651	0.0568802	2.57576	0.65764	77.6015	1.26071e-18	3.44781e-18
snp38	704	T	C	snp72	1093	G	A	0.201451	0.0782103	2.57576	1	118	1.73388e-27	1.69396e-26
snp38	704	T	C	snp73	1098	G	C	0.14651	0.0568802	2.57576	0.65764	77.6015	1.26071e-18	3.44781e-18
snp38	704	T	C	snp74	1113	C	T	0.14651	0.0568802	2.57576	0.65764	77.6015	1.26071e-18	3.44781e-18
snp38	704	T	C	snp75	1115	T	C	0.14651	0.0568802	2.57576	0.65764	77.6015	1.26071e-18	3.44781e-18
snp38	704	T	C	snp76	1116	G	A	0.14651	0.0568802	2.57576	0.65764	77.6015	1.26071e-18	3.44781e-18
snp38	704	T	C	snp78	1122	A	G	0.201451	0.0782103	2.57576	1	118	1.73388e-27	1.69396e-26
snp38	704	T	C	snp79	1151	C	A	0.1343	0.0521402	2.57576	0.590278	69.6528	7.07191e-17	1.60333e-16
snp38	704	T	C	snp83	1209	T	G	0.189242	0.0734703	2.57576	0.917799	108.3	2.30996e-25	1.60372e-24
snp38	704	T	C	snp84	1219	T	G	0.152614	0.0592502	2.57576	0.692408	81.7041	1.58062e-19	5.86806e-19
snp38	704	T	C	snp88	1243	A	C	0.14651	0.0568802	2.57576	0.65764	77.6015	1.26071e-18	3.44781e-18
snp38	704	T	C	snp92	1738	T	C	0.192976	0.0782103	2.4674	0.917634	108.281	2.33269e-25	1.60372e-24
snp38	704	T	C	snp94	1756	C	G	0.14651	0.0568802	2.57576	0.65764	77.6015	1.26071e-18	3.44781e-18
snp38	704	T	C	snp95	1907	A	G	0.14651	0.0568802	2.57576	0.65764	77.6015	1.26071e-18	3.44781e-18
snp38	704	T	C	snp99	2172	A	C	0.201451	0.0782103	2.57576	1	118	1.73388e-27	1.69396e-26
snp38	704	T	C	snp101	2204	C	T	0.1343	0.0521402	2.57576	0.590278	69.6528	7.07191e-17	1.60333e-16
snp38	704	T	C	snp102	2213	C	G	0.201451	0.0782103	2.57576	1	118	1.73388e-27	1.69396e-26
snp38	704	T	C	snp103	2269	T	C	0.201451	0.0782103	2.57576	1	118	1.73388e-27	1.69396e-26
snp38	704	T	C	snp105	2394	T	C	0.14651	0.0568802	2.57576	0.65764	77.6015	1.26071e-18	3.44781e-18
snp38	704	T	C	snp107	2449	A	G	0.201451	0.0782103	2.57576	1	118	1.73388e-27	1.69396e-26
snp55	940	T	G	snp57	962	A	C	-0.024131	-0.0945131	0.255319	0.0343699	4.05565	0.0440239	0.0473392
snp55	940	T	G	snp58	966	G	A	-0.0402183	-0.0784257	0.512821	0.0690335	8.14596	0.00431573	0.00539466
snp55	940	T	G	snp59	969	G	C	-0.0221201	-0.096524	0.229167	0.0308494	3.64022	0.0563993	0.0597382
snp55	940	T	G	del2	970	TCAC	T	-0.0432347	-0.0754094	0.573333	0.0771795	9.10718	0.00254608	0.00323987
snp55	940	T	G	snp60	976	G	T	-0.0432347	-0.0754094	0.573333	0.0771795	9.10718	0.00254608	0.00323987
snp55	940	T	G	snp61	977	A	T	-0.0432347	-0.0754094	0.573333	0.0771795	9.10718	0.00254608	0.00323987
snp55	940	T	G	snp62	984	G	A	-0.0201092	-0.0985349	0.204082	0.0274725	3.24176	0.0717836	0.0755483
snp55	940	T	G	snp63	988	T	C	0.0673657	0.0512784	1.31373	0.176848	20.868	4.9204e-06	7.85677e-06
snp55	940	T	G	snp64	996	A	G	-0.0221201	-0.096524	0.229167	0.0308494	3.64022	0.0563993	0.0597382
snp55	940	T	G	snp65	1029	G	T,C	-0.0331801	-0.0854639	0.388235	0.0522624	6.16697	0.0130157	0.0150588
snp55	940	T	G	snp66	1047	T	G	-0.024131	-0.0945131	0.255319	0.0343699	4.05565	0.0440239	0.0473392
snp55	940	T	G	snp67	1048	C	T	-0.024131	-0.0945131	0.255319	0.0343699	4.05565	0.0440239	0.0473392
snp55	940	T	G	snp68	1050	T	G	-0.024131	-0.0945131	0.255319	0.0343699	4.05565	0.0440239	0.0473392
snp55	940	T	G	snp70	1062	A	T,G	-0.0331801	-0.0854639	0.388235	0.0522624	6.16697	0.0130157	0.0150588
snp55	940	T	G	snp71	1079	G	T	-0.024131	-0.0945131	0.255319	0.0343699	4.05565	0.0440239	0.0473392
snp55	940	T	G	snp72	1093	G	A	-0.0331801	-0.0854639	0.388235	0.0522624	6.16697	0.0130157	0.0150588
snp55	940	T	G	snp73	1098	G	C	-0.024131	-0.0945131	0.255319	0.0343699	4.05565	0.0440239	0.0473392
snp55	940	T	G	snp74	1113	C	T	-0.024131	-0.0945131	0.255319	0.0343699	4.05565	0.0440239	0.0473392
snp55	940	T	G	snp75	1115	T	C	-0.024131	-0.0945131	0.255319	0.0343699	4.05565	0.0440239	0.0473392
snp55	940	T	G	snp76	1116	G	A	-0.024131	-0.0945131	0.255319	0.0343699	4.05565	0.0440239	0.0473392
snp55	940	T	G	snp78	1122	A	G	-0.0331801	-0.0854639	0.388235	0.0522624	6.16697	0.0130157	0.0150588
snp55	940	T	G	snp79	1151	C	A	-0.0221201	-0.096524	0.229167	0.0308494	3.64022	0.0563993	0.0597382
snp55	940	T	G	snp83	1209	T	G	-0.0311692	-0.0874749	0.356322	0.0479664	5.66004	0.0173558	0.0197497
snp55	940	T	G	snp84	1219	T	G	-0.0251365	-0.0935076	0.268817	0.0361869	4.27006	0.0387896	0.0425111
snp55	940	T	G	snp88	1243	A	C	-0.024131	-0.0945131	0.255319	0.0343699	4.05565	0.0440239	0.0473392
snp55	940	T	G	snp92	1738	T	C	-0.0331801	-0.0854639	0.388235	0.0522624	6.16697	0.0130157	0.0150588
snp55	940	T	G	snp94	1756	C	G	-0.024131	-0.0945131	0.255319	0.0343699	4.05565	0.0440239	0.0473392
snp55	940	T	G	snp95	1907	A	G	-0.024131	-0.0945131	0.255319	0.0343699	4.05565	0.0440239	0.0473392
snp55	940	T	G	snp99	2172	A	C	-0.0331801	-0.0854639	0.388235	0.0522624	6.16697	0.0130157	0.0150588
snp55	940	T	G	snp101	2204	C	T	-0.0221201	-0.096524	0.229167	0.0308494	3.64022	0.0563993	0.0597382
snp55	940	T	G	snp102	2213	C	G	-0.0331801	-0.0854639	0.388235	0.0522624	6.16697	0.0130157	0.0150588
snp55	940	T	G	snp103	2269	T	C	-0.0331801	-0.0854639	0.388235	0.0522624	6.16697	0.0130157	0.0150588
snp55	940	T	G	snp105	2394	T	C	-0.024131	-0.0945131	0.255319	0.0343699	4.05565	0.0440239	0.0473392
snp55	940	T	G	snp107	2449	A	G	-0.0331801	-0.0854639	0.388235	0.0522624	6.16697	0.0130157	0.0150588
snp57	962	A	C	snp58	966	G	A	-0.0689457	-0.134444	0.512821	0.130933	15.4501	8.47133e-05	0.000121194
snp57	962	A	C	snp59	969	G	C	0.148521	0.0379201	3.91667	0.897569	105.913	7.7037e-25	3.72638e-24
snp57	962	A	C	del2	970	TCAC	T	-0.0741166	-0.129273	0.573333	0.146383	17.2732	3.23722e-05	4.82174e-05
snp57	962	A	C	snp60	976	G	T	-0.0741166	-0.129273	0.573333	0.146383	17.2732	3.23722e-05	4.82174e-05
snp57	962	A	C	snp61	977	A	T	-0.0741166	-0.129273	0.573333	0.146383	17.2732	3.23722e-05	4.82174e-05
snp57	962	A	C	snp62	984	G	A	-0.0344729	-0.135019	0.255319	0.0521059	6.1485	0.0131523	0.0150588
snp57	962	A	C	snp63	988	T	C	0.115484	0.0879058	1.31373	0.335419	39.5795	3.14976e-10	5.54194e-10
snp57	962	A	C	snp64	996	A	G	0.148521	0.0379201	3.91667	0.897569	105.913	7.7037e-25	3.72638e-24
snp57	962	A	C	snp65	1029	G	T,C	0.14651	0.0568802	2.57576	0.65764	77.6015	1.26071e-18	3.44781e-18
snp57	962	A	C	snp66	1047	T	G	0.162022	0.0413674	3.91667	1	118	1.73388e-27	1.69396e-26
snp57	962	A	C	snp67	1048	C	T	0.162022	0.0413674	3.91667	1	118	1.73388e-27	1.69396e-26
snp57	962	A	C	snp68	1050	T	G	0.162022	0.0413674	3.91667	1	118	1.73388e-27	1.69396e-26
snp57	962	A	C	snp70	1062	A	T,G	0.14651	0.0568802	2.57576	0.65764	77.6015	1.26071e-18	3.44781e-18
snp57	962	A	C	snp71	1079	G	T	0.162022	0.0413674	3.91667	1	118	1.73388e-27	1.69396e-26
snp57	962	A	C	snp72	1093	G	A	0.14651	0.0568802	2.57576	0.65764	77.6015	1.26071e-18	3.44781e-18
snp57	962	A	C	snp73	1098	G	C	0.162022	0.0413674	3.91667	1	118	1.73388e-27	1.69396e-26
snp57	962	A	C	snp74	1113	C	T	0.162022	0.0413674	3.91667	1	118	1.73388e-27	1.69396e-26
snp57	962	A	C	snp75	1115	T	C	0.162022	0.0413674	3.91667	1	118	1.73388e-27	1.69396e-26
snp57	962	A	C	snp76	1116	G	A	0.162022	0.0413674	3.91667	1	118	1.73388e-27	1.69396e-26
snp57	962	A	C	snp78	1122	A	G	0.14651	0.0568802	2.57576	0.65764	77.6015	1.26071e-18	3.44781e-18
snp57	962	A	C	snp79	1151	C	A	0.148521	0.0379201	3.91667	0.897569	105.913	7.7037e-25	3.72638e-24
snp57	962	A	C	snp83	1209	T	G	0.149957	0.0534329	2.80645	0.716541	84.5518	3.74276e-20	1.43617e-19
snp57	962	A	C	snp84	1219	T	G	0.160299	0.0430911	3.72	0.949787	112.075	3.44064e-26	3.09658e-25
snp57	962	A	C	snp88	1243	A	C	0.162022	0.0413674	3.91667	1	118	1.73388e-27	1.69396e-26
snp57	962	A	C	snp92	1738	T	C	0.14651	0.0568802	2.57576	0.65764	77.6015	1.26071e-18	3.44781e-18
snp57	962	A	C	snp94	1756	C	G	0.162022	0.0413674	3.91667	1	118	1.73388e-27	1.69396e-26
snp57	962	A	C	snp95	1907	A	G	0.162022	0.0413674	3.91667	1	118	1.73388e-27	1.69396e-26
snp57	962	A	C	snp99	2172	A	C	0.14651	0.0568802	2.57576	0.65764	77.6015	1.26071e-18	3.44781e-18
snp57	962	A	C	snp101	2204	C	T	0.148521	0.0379201	3.91667	0.897569	105.913	7.7037e-25	3.72638e-24
snp57	962	A	C	snp102	2213	C	G	0.14651	0.0568802	2.57576	0.65764	77.6015	1.26071e-18	3.44781e-18
snp57	962	A	C	snp103	2269	T	C	0.14651	0.0568802	2.57576	0.65764	77.6015	1.26071e-18	3.44781e-18
snp57	962	A	C	snp105	2394	T	C	0.162022	0.0413674	3.91667	1	118	1.73388e-27	1.69396e-26
snp57	962	A	C	snp107	2449	A	G	0.14651	0.0568802	2.57576	0.65764	77.6015	1.26071e-18	3.44781e-18
snp58	966	G	A	snp59	969	G	C	-0.0632002	-0.12324	0.512821	0.117521	13.8675	0.000196159	0.000274808
snp58	966	G	A	del2	970	TCAC	T	0.215455	0.123528	1.74419	0.894454	105.546	9.27382e-25	4.44246e-24
snp58	966	G	A	snp60	976	G	T	0.215455	0.123528	1.74419	0.894454	105.546	9.27382e-25	4.44246e-24
snp58	966	G	A	snp61	977	A	T	0.215455	0.123528	1.74419	0.894454	105.546	9.27382e-25	4.44246e-24
snp58	966	G	A	snp62	984	G	A	-0.0574548	-0.112037	0.512821	0.104657	12.3496	0.000441092	0.00060315
snp58	966	G	A	snp63	988	T	C	-0.14651	-0.192473	0.761194	0.390356	46.062	1.14569e-11	2.11875e-11
snp58	966	G	A	snp64	996	A	G	-0.0632002	-0.12324	0.512821	0.117521	13.8675	0.000196159	0.000274808
snp58	966	G	A	snp65	1029	G	T,C	-0.0948003	-0.184861	0.512821	0.199095	23.4932	1.25355e-06	2.0234e-06
snp58	966	G	A	snp66	1047	T	G	-0.0689457	-0.134444	0.512821	0.130933	15.4501	8.47133e-05	0.000121194
snp58	966	G	A	snp67	1048	C	T	-0.0689457	-0.134444	0.512821	0.130933	15.4501	8.47133e-05	0.000121194
snp58	966	G	A	snp68	1050	T	G	-0.0689457	-0.134444	0.512821	0.130933	15.4501	8.47133e-05	0.000121194
snp58	966	G	A	snp70	1062	A	T,G	-0.0948003	-0.184861	0.512821	0.199095	23.4932	1.25355e-06	2.0234e-06
snp58	966	G	A	snp71	1079	G	T	-0.0689457	-0.134444	0.512821	0.130933	15.4501	8.47133e-05	0.000121194
snp58	966	G	A	snp72	1093	G	A	-0.0948003	-0.184861	0.512821	0.199095	23.4932	1.25355e-06	2.0234e-06
snp58	966	G	A	snp73	1098	G	C	-0.0689457	-0.134444	0.512821	0.130933	15.4501	8.47133e-05	0.000121194
snp58	966	G	A	snp74	1113	C	T	-0.0689457	-0.134444	0.512821	0.130933	15.4501	8.47133e-05	0.000121194
snp58	966	G	A	snp75	1115	T	C	-0.0689457	-0.134444	0.512821	0.130933	15.4501	8.47133e-05	0.000121194
snp58	966	G	A	snp76	1116	G	A	-0.0689457	-0.134444	0.512821	0.130933	15.4501	8.47133e-05	0.000121194
snp58	966	G	A	snp78	1122	A	G	-0.0948003	-0.184861	0.512821	0.199095	23.4932	1.25355e-06	2.0234e-06
snp58	966	G	A	snp79	1151	C	A	-0.0632002	-0.12324	0.512821	0.117521	13.8675	0.000196159	0.000274808
snp58	966	G	A	snp83	1209	T	G	-0.0890549	-0.173657	0.512821	0.182729	21.562	3.42565e-06	5.48178e-06
snp58	966	G	A	snp84	1219	T	G	-0.0718184	-0.140046	0.512821	0.137855	16.2669	5.5017e-05	8.17821e-05
snp58	966	G	A	snp88	1243	A	C	-0.0689457	-0.134444	0.512821	0.130933	15.4501	8.47133e-05	0.000121194
snp58	966	G	A	snp92	1738	T	C	-0.0863258	-0.184861	0.466977	0.16509	19.4807	1.01624e-05	1.62096e-05
snp58	966	G	A	snp94	1756	C	G	-0.0689457	-0.134444	0.512821	0.130933	15.4501	8.47133e-05	0.000121194
snp58	966	G	A	snp95	1907	A	G	-0.0689457	-0.134444	0.512821	0.130933	15.4501	8.47133e-05	0.000121194
snp58	966	G	A	snp99	2172	A	C	-0.0948003	-0.184861	0.512821	0.199095	23.4932	1.25355e-06	2.0234e-06
snp58	966	G	A	snp101	2204	C	T	-0.0632002	-0.12324	0.512821	0.117521	13.8675	0.000196159	0.000274808
snp58	966	G	A	snp102	2213	C	G	-0.0948003	-0.184861	0.512821	0.199095	23.4932	1.25355e-06	2.0234e-06
snp58	966	G	A	snp103	2269	T	C	-0.0948003	-0.184861	0.512821	0.199095	23.4932	1.25355e-06	2.0234e-06
snp58	966	G	A	snp105	2394	T	C	-0.0689457	-0.134444	0.512821	0.130933	15.4501	8.47133e-05	0.000121194
snp58	966	G	A	snp107	2449	A	G	-0.0948003	-0.184861	0.512821	0.199095	23.4932	1.25355e-06	2.0234e-06
snp59	969	G	C	del2	970	TCAC	T	-0.0679402	-0.1185	0.573333	0.131389	15.5039	8.23357e-05	0.000119286
snp59	969	G	C	snp60	976	G	T	-0.0679402	-0.1185	0.573333	0.131389	15.5039	8.23357e-05	0.000119286
snp59	969	G	C	snp61	977	A	T	-0.0679402	-0.1185	0.573333	0.131389	15.5039	8.23357e-05	0.000119286
snp59	969	G	C	snp62	984	G	A	-0.0316001	-0.137891	0.229167	0.0467687	5.51871	0.0188142	0.021182
snp59	969	G	C	snp63	988	T	C	0.10586	0.0805803	1.31373	0.301062	35.5253	2.51756e-09	4.38285e-09
snp59	969	G	C	snp64	996	A	G	0.151681	0.0347601	4.36364	1	118	1.73388e-27	1.69396e-26
snp59	969	G	C	snp65	1029	G	T,C	0.1343	0.0521402	2.57576	0.590278	69.6528	7.07191e-17	1.60333e-16
snp59	969	G	C	snp66	1047	T	G	0.148521	0.0379201	3.91667	0.897569	105.913	7.7037e-25	3.72638e-24
snp59	969	G	C	snp67	1048	C	T	0.148521	0.0379201	3.91667	0.897569	105.913	7.7037e-25	3.72638e-24
snp59	969	G	C	snp68	1050	T	G	0.148521	0.0379201	3.91667	0.897569	105.913	7.7037e-25	3.72638e-24
snp59	969	G	C	snp70	1062	A	T,G	0.1343	0.0521402	2.57576	0.590278	69.6528	7.07191e-17	1.60333e-16
snp59	969	G	C	snp71	1079	G	T	0.148521	0.0379201	3.91667	0.897569	105.913	7.7037e-25	3.72638e-24
snp59	969	G	C	snp72	1093	G	A	0.1343	0.0521402	2.57576	0.590278	69.6528	7.07191e-17	1.60333e-16
snp59	969	G	C	snp73	1098	G	C	0.148521	0.0379201	3.91667	0.897569	105.913	7.7037e-25	3.72638e-24
snp59	969	G	C	snp74	1113	C	T	0.148521	0.0379201	3.91667	0.897569	105.913	7.7037e-25	3.72638e-24
snp59	969	G	C	snp75	1115	T	C	0.148521	0.0379201	3.91667	0.897569	105.913	7.7037e-25	3.72638e-24
snp59	969	G	C	snp76	1116	G	A	0.148521	0.0379201	3.91667	0.897569	105.913	7.7037e-25	3.72638e-24
snp59	969	G	C	snp78	1122	A	G	0.1343	0.0521402	2.57576	0.590278	69.6528	7.07191e-17	1.60333e-16
snp59	969	G	C	snp79	1151	C	A	0.151681	0.0347601	4.36364	1	118	1.73388e-27	1.69396e-26
snp59	969	G	C	snp83	1209	T	G	0.13746	0.0489802	2.80645	0.643145	75.8911	2.99744e-18	7.79543e-18
snp59	969	G	C	snp84	1219	T	G	0.146941	0.0395001	3.72	0.8525	100.595	1.12852e-23	5.10932e-23
snp59	969	G	C	snp88	1243	A	C	0.148521	0.0379201	3.91667	0.897569	105.913	7.7037e-25	3.72638e-24
snp59	969	G	C	snp92	1738	T	C	0.1343	0.0521402	2.57576	0.590278	69.6528	7.07191e-17	1.60333e-16
snp59	969	G	C	snp94	1756	C	G	0.148521	0.0379201	3.91667	0.897569	105.913	7.7037e-25	3.72638e-24
snp59	969	G	C	snp95	1907	A	G	0.148521	0.0379201	3.91667	0.897569	105.913	7.7037e-25	3.72638e-24
snp59	969	G	C	snp99	2172	A	C	0.1343	0.0521402	2.57576	0.590278	69.6528	7.07191e-17	1.60333e-16
snp59	969	G	C	snp101	2204	C	T	0.151681	0.0347601	4.36364	1	118	1.73388e-27	1.69396e-26
snp59	969	G	C	snp102	2213	C	G	0.1343	0.0521402	2.57576	0.590278	69.6528	7.07191e-17	1.60333e-16
snp59	969	G	C	snp103	2269	T	C	0.1343	0.0521402	2.57576	0.590278	69.6528	7.07191e-17	1.60333e-16
snp59	969	G	C	snp105	2394	T	C	0.148521	0.0379201	3.91667	0.897569	105.913	7.7037e-25	3.72638e-24
snp59	969	G	C	snp107	2449	A	G	0.1343	0.0521402	2.57576	0.590278	69.6528	7.07191e-17	1.60333e-16
del2	970	TCAC	T	snp60	976	G	T	0.231614	0.132792	1.74419	1	118	1.73388e-27	1.69396e-26
del2	970	TCAC	T	snp61	977	A	T	0.231614	0.132792	1.74419	1	118	1.73388e-27	1.69396e-26
del2	970	TCAC	T	snp62	984	G	A	-0.0617639	-0.107728	0.573333	0.117007	13.8068	0.000202601	0.000282235
del2	970	TCAC	T	snp63	988	T	C	-0.157498	-0.206909	0.761194	0.436418	51.4973	7.16951e-13	1.33753e-12
del2	970	TCAC	T	snp64	996	A	G	-0.0679402	-0.1185	0.573333	0.131389	15.5039	8.23357e-05	0.000119286
del2	970	TCAC	T	snp65	1029	G	T,C	-0.10191	-0.177751	0.573333	0.222588	26.2654	2.97571e-07	4.93734e-07
del2	970	TCAC	T	snp66	1047	T	G	-0.0741166	-0.129273	0.573333	0.146383	17.2732	3.23722e-05	4.82174e-05
del2	970	TCAC	T	snp67	1048	C	T	-0.0741166	-0.129273	0.573333	0.146383	17.2732	3.23722e-05	4.82174e-05
del2	970	TCAC	T	snp68	1050	T	G	-0.0741166	-0.129273	0.573333	0.146383	17.2732	3.23722e-05	4.82174e-05
del2	970	TCAC	T	snp70	1062	A	T,G	-0.10191	-0.177751	0.573333	0.222588	26.2654	2.97571e-07	4.93734e-07
del2	970	TCAC	T	snp71	1079	G	T	-0.0741166	-0.129273	0.573333	0.146383	17.2732	3.23722e-05	4.82174e-05
del2	970	TCAC	T	snp72	1093	G	A	-0.10191	-0.177751	0.573333	0.222588	26.2654	2.97571e-07	4.93734e-07
del2	970	TCAC	T	snp73	1098	G	C	-0.0741166	-0.129273	0.573333	0.146383	17.2732	3.23722e-05	4.82174e-05
del2	970	TCAC	T	snp74	1113	C	T	-0.0741166	-0.129273	0.573333	0.146383	17.2732	3.23722e-05	4.82174e-05
del2	970	TCAC	T	snp75	1115	T	C	-0.0741166	-0.129273	0.573333	0.146383	17.2732	3.23722e-05	4.82174e-05
del2	970	TCAC	T	snp76	1116	G	A	-0.0741166	-0.129273	0.573333	0.146383	17.2732	3.23722e-05	4.82174e-05
del2	970	TCAC	T	snp78	1122	A	G	-0.10191	-0.177751	0.573333	0.222588	26.2654	2.97571e-07	4.93734e-07
del2	970	TCAC	T	snp79	1151	C	A	-0.0679402	-0.1185	0.573333	0.131389	15.5039	8.23357e-05	0.000119286
del2	970	TCAC	T	snp83	1209	T	G	-0.095734	-0.166978	0.573333	0.204291	24.1064	9.11587e-07	1.49087e-06
del2	970	TCAC	T	snp84	1219	T	G	-0.0772048	-0.13466	0.573333	0.154122	18.1864	2.00306e-05	3.15769e-05
del2	970	TCAC	T	snp88	1243	A	C	-0.0741166	-0.129273	0.573333	0.146383	17.2732	3.23722e-05	4.82174e-05
del2	970	TCAC	T	snp92	1738	T	C	-0.0934358	-0.177751	0.525657	0.187108	22.0787	2.61694e-06	4.20579e-06
del2	970	TCAC	T	snp94	1756	C	G	-0.0741166	-0.129273	0.573333	0.146383	17.2732	3.23722e-05	4.82174e-05
del2	970	TCAC	T	snp95	1907	A	G	-0.0741166	-0.129273	0.573333	0.146383	17.2732	3.23722e-05	4.82174e-05
del2	970	TCAC	T	snp99	2172	A	C	-0.10191	-0.177751	0.573333	0.222588	26.2654	2.97571e-07	4.93734e-07
del2	970	TCAC	T	snp101	2204	C	T	-0.0679402	-0.1185	0.573333	0.131389	15.5039	8.23357e-05	0.000119286
del2	970	TCAC	T	snp102	2213	C	G	-0.10191	-0.177751	0.573333	0.222588	26.2654	2.97571e-07	4.93734e-07
del2	970	TCAC	T	snp103	2269	T	C	-0.10191	-0.177751	0.573333	0.222588	26.2654	2.97571e-07	4.93734e-07
del2	970	TCAC	T	snp105	2394	T	C	-0.0741166	-0.129273	0.573333	0.146383	17.2732	3.23722e-05	4.82174e-05
del2	970	TCAC	T	snp107	2449	A	G	-0.10191	-0.177751	0.573333	0.222588	26.2654	2.97571e-07	4.93734e-07
snp60	976	G	T	snp61	977	A	T	0.231614	0.132792	1.74419	1	118	1.73388e-27	1.69396e-26
snp60	976	G	T	snp62	984	G	A	-0.0617639	-0.107728	0.573333	0.117007	13.8068	0.000202601	0.000282235
snp60	976	G	T	snp63	988	T	C	-0.157498	-0.206909	0.761194	0.436418	51.4973	7.16951e-13	1.33753e-12
snp60	976	G	T	snp64	996	A	G	-0.0679402	-0.1185	0.573333	0.131389	15.5039	8.23357e-05	0.000119286
snp60	976	G	T	snp65	1029	G	T,C	-0.10191	-0.177751	0.573333	0.222588	26.2654	2.97571e-07	4.93734e-07
snp60	976	G	T	snp66	1047	T	G	-0.0741166	-0.129273	0.573333	0.146383	17.2732	3.23722e-05	4.82174e-05
snp60	976	G	T	snp67	1048	C	T	-0.0741166	-0.129273	0.573333	0.146383	17.2732	3.23722e-05	4.82174e-05
snp60	976	G	T	snp68	1050	T	G	-0.0741166	-0.129273	0.573333	0.146383	17.2732	3.23722e-05	4.82174e-05
snp60	976	G	T	snp70	1062	A	T,G	-0.10191	-0.177751	0.573333	0.222588	26.2654	2.97571e-07	4.93734e-07
snp60	976	G	T	snp71	1079	G	T	-0.0741166	-0.129273	0.573333	0.146383	17.2732	3.23722e-05	4.82174e-05
snp60	976	G	T	snp72	1093	G	A	-0.10191	-0.177751	0.573333	0.222588	26.2654	2.97571e-07	4.93734e-07
snp60	976	G	T	snp73	1098	G	C	-0.0741166	-0.129273	0.573333	0.146383	17.2732	3.23722e-05	4.82174e-05
snp60	976	G	T	snp74	1113	C	T	-0.0741166	-0.129273	0.573333	0.146383	17.2732	3.23722e-05	4.82174e-05
snp60	976	G	T	snp75	1115	T	C	-0.0741166	-0.129273	0.573333	0.146383	17.2732	3.23722e-05	4.82174e-05
snp60	976	G	T	snp76	1116	G	A	-0.0741166	-0.129273	0.573333	0.146383	17.2732	3.23722e-05	4.82174e-05
snp60	976	G	T	snp78	1122	A	G	-0.10191	-0.177751	0.573333	0.222588	26.2654	2.97571e-07	4.93734e-07
snp60	976	G	T	snp79	1151	C	A	-0.0679402	-0.1185	0.573333	0.131389	15.5039	8.23357e-05	0.000119286
snp60	976	G	T	snp83	1209	T	G	-0.095734	-0.166978	0.573333	0.204291	24.1064	9.11587e-07	1.49087e-06
snp60	976	G	T	snp84	1219	T	G	-0.0772048	-0.13466	0.573333	0.154122	18.1864	2.00306e-05	3.15769e-05
snp60	976	G	T	snp88	1243	A	C	-0.0741166	-0.129273	0.573333	0.146383	17.2732	3.23722e-05	4.82174e-05
snp60	976	G	T	snp92	1738	T	C	-0.0934358	-0.177751	0.525657	0.187108	22.0787	2.61694e-06	4.20579e-06
snp60	976	G	T	snp94	1756	C	G	-0.0741166	-0.129273	0.573333	0.146383	17.2732	3.23722e-05	4.82174e-05
snp60	976	G	T	snp95	1907	A	G	-0.0741166	-0.129273	0.573333	0.146383	17.2732	3.23722e-05	4.82174e-05
snp60	976	G	T	snp99	2172	A	C	-0.10191	-0.177751	0.573333	0.222588	26.2654	2.97571e-07	4.93734e-07
snp60	976	G	T	snp101	2204	C	T	-0.0679402	-0.1185	0.573333	0.131389	15.5039	8.23357e-05	0.000119286
snp60	976	G	T	snp102	2213	C	G	-0.10191	-0.177751	0.573333	0.222588	26.2654	2.97571e-07	4.93734e-07
snp60	976	G	T	snp103	2269	T	C	-0.10191	-0.177751	0.573333	0.222588	26.2654	2.97571e-07	4.93734e-07
snp60	976	G	T	snp105	2394	T	C	-0.0741166	-0.129273	0.573333	0.146383	17.2732	3.23722e-05	4.82174e-05
snp60	976	G	T	snp107	2449	A	G	-0.10191	-0.177751	0.573333	0.222588	26.2654	2.97571e-07	4.93734e-07
snp61	977	A	T	snp62	984	G	A	-0.0617639	-0.107728	0.573333	0.117007	13.8068	0.000202601	0.000282235
snp61	977	A	T	snp63	988	T	C	-0.157498	-0.206909	0.761194	0.436418	51.4973	7.16951e-13	1.33753e-12
snp61	977	A	T	snp64	996	A	G	-0.0679402	-0.1185	0.573333	0.131389	15.5039	8.23357e-05	0.000119286
snp61	977	A	T	snp65	1029	G	T,C	-0.10191	-0.177751	0.573333	0.222588	26.2654	2.97571e-07	4.93734e-07
snp61	977	A	T	snp66	1047	T	G	-0.0741166	-0.129273	0.573333	0.146383	17.2732	3.23722e-05	4.82174e-05
snp61	977	A	T	snp67	1048	C	T	-0.0741166	-0.129273	0.573333	0.146383	17.2732	3.23722e-05	4.82174e-05
snp61	977	A	T	snp68	1050	T	G	-0.0741166	-0.129273	0.573333	0.146383	17.2732	3.23722e-05	4.82174e-05
snp61	977	A	T	snp70	1062	A	T,G	-0.10191	-0.177751	0.573333	0.222588	26.2654	2.97571e-07	4.93734e-07
snp61	977	A	T	snp71	1079	G	T	-0.0741166	-0.129273	0.573333	0.146383	17.2732	3.23722e-05	4.82174e-05
snp61	977	A	T	snp72	1093	G	A	-0.10191	-0.177751	0.573333	0.222588	26.2654	2.97571e-07	4.93734e-07
snp61	977	A	T	snp73	1098	G	C	-0.0741166	-0.129273	0.573333	0.146383	17.2732	3.23722e-05	4.82174e-05
snp61	977	A	T	snp74	1113	C	T	-0.0741166	-0.129273	0.573333	0.146383	17.2732	3.23722e-05	4.82174e-05
snp61	977	A	T	snp75	1115	T	C	-0.0741166	-0.129273	0.573333	0.146383	17.2732	3.23722e-05	4.82174e-05
snp61	977	A	T	snp76	1116	G	A	-0.0741166	-0.129273	0.573333	0.146383	17.2732	3.23722e-05	4.82174e-05
snp61	977	A	T	snp78	1122	A	G	-0.10191	-0.177751	0.573333	0.222588	26.2654	2.97571e-07	4.93734e-07
snp61	977	A	T	snp79	1151	C	A	-0.0679402	-0.1185	0.573333	0.131389	15.5039	8.23357e-05	0.000119286
snp61	977	A	T	snp83	1209	T	G	-0.095734	-0.166978	0.573333	0.204291	24.1064	9.11587e-07	1.49087e-06
snp61	977	A	T	snp84	1219	T	G	-0.0772048	-0.13466	0.573333	0.154122	18.1864	2.00306e-05	3.15769e-05
snp61	977	A	T	snp88	1243	A	C	-0.0741166	-0.129273	0.573333	0.146383	17.2732	3.23722e-05	4.82174e-05
snp61	977	A	T	snp92	1738	T	C	-0.0934358	-0.177751	0.525657	0.187108	22.0787	2.61694e-06	4.20579e-06
snp61	977	A	T	snp94	1756	C	G	-0.0741166	-0.129273	0.573333	0.146383	17.2732	3.23722e-05	4.82174e-05
snp61	977	A	T	snp95	1907	A	G	-0.0741166	-0.129273	0.573333	0.146383	17.2732	3.23722e-05	4.82174e-05
snp61	977	A	T	snp99	2172	A	C	-0.10191	-0.177751	0.573333	0.222588	26.2654	2.97571e-07	4.93734e-07
snp61	977	A	T	snp101	2204	C	T	-0.0679402	-0.1185	0.573333	0.131389	15.5039	8.23357e-05	0.000119286
snp61	977	A	T	snp102	2213	C	G	-0.10191	-0.177751	0.573333	0.222588	26.2654	2.97571e-07	4.93734e-07
snp61	977	A	T	snp103	2269	T	C	-0.10191	-0.177751	0.573333	0.222588	26.2654	2.97571e-07	4.93734e-07
snp61	977	A	T	snp105	2394	T	C	-0.0741166	-0.129273	0.573333	0.146383	17.2732	3.23722e-05	4.82174e-05
snp61	977	A	T	snp107	2449	A	G	-0.10191	-0.177751	0.573333	0.222588	26.2654	2.97571e-07	4.93734e-07
snp62	984	G	A	snp63	988	T	C	-0.0732548	-0.0962367	0.761194	0.155346	18.3308	1.85681e-05	2.93962e-05
snp62	984	G	A	snp64	996	A	G	-0.0316001	-0.137891	0.229167	0.0467687	5.51871	0.0188142	0.021182
snp62	984	G	A	snp65	1029	G	T,C	-0.0474002	-0.122091	0.388235	0.0792317	9.34934	0.00223066	0.00285317
snp62	984	G	A	snp66	1047	T	G	-0.0344729	-0.135019	0.255319	0.0521059	6.1485	0.0131523	0.0150588
snp62	984	G	A	snp67	1048	C	T	-0.0344729	-0.135019	0.255319	0.0521059	6.1485	0.0131523	0.0150588
snp62	984	G	A	snp68	1050	T	G	-0.0344729	-0.135019	0.255319	0.0521059	6.1485	0.0131523	0.0150588
snp62	984	G	A	snp70	1062	A	T,G	-0.0474002	-0.122091	0.388235	0.0792317	9.34934	0.00223066	0.00285317
snp62	984	G	A	snp71	1079	G	T	-0.0344729	-0.135019	0.255319	0.0521059	6.1485	0.0131523	0.0150588
snp62	984	G	A	snp72	1093	G	A	-0.0474002	-0.122091	0.388235	0.0792317	9.34934	0.00223066	0.00285317
snp62	984	G	A	snp73	1098	G	C	-0.0344729	-0.135019	0.255319	0.0521059	6.1485	0.0131523	0.0150588
snp62	984	G	A	snp74	1113	C	T	-0.0344729	-0.135019	0.255319	0.0521059	6.1485	0.0131523	0.0150588
snp62	984	G	A	snp75	1115	T	C	-0.0344729	-0.135019	0.255319	0.0521059	6.1485	0.0131523	0.0150588
snp62	984	G	A	snp76	1116	G	A	-0.0344729	-0.135019	0.255319	0.0521059	6.1485	0.0131523	0.0150588
snp62	984	G	A	snp78	1122	A	G	-0.0474002	-0.122091	0.388235	0.0792317	9.34934	0.00223066	0.00285317
snp62	984	G	A	snp79	1151	C	A	-0.0316001	-0.137891	0.229167	0.0467687	5.51871	0.0188142	0.021182
snp62	984	G	A	snp83	1209	T	G	-0.0445274	-0.124964	0.356322	0.0727187	8.58081	0.00339724	0.00427897
snp62	984	G	A	snp84	1219	T	G	-0.0359092	-0.133582	0.268817	0.0548607	6.47356	0.0109491	0.0131762
snp62	984	G	A	snp88	1243	A	C	-0.0344729	-0.135019	0.255319	0.0521059	6.1485	0.0131523	0.0150588
snp62	984	G	A	snp92	1738	T	C	-0.0474002	-0.122091	0.388235	0.0792317	9.34934	0.00223066	0.00285317
snp62	984	G	A	snp94	1756	C	G	-0.0344729	-0.135019	0.255319	0.0521059	6.1485	0.0131523	0.0150588
snp62	984	G	A	snp95	1907	A	G	-0.0344729	-0.135019	0.255319	0.0521059	6.1485	0.0131523	0.0150588
snp62	984	G	A	snp99	2172	A	C	-0.0474002	-0.122091	0.388235	0.0792317	9.34934	0.00223066	0.00285317
snp62	984	G	A	snp101	2204	C	T	-0.0316001	-0.137891	0.229167	0.0467687	5.51871	0.0188142	0.021182
snp62	984	G	A	snp102	2213	C	G	-0.0474002	-0.122091	0.388235	0.0792317	9.34934	0.00223066	0.00285317
snp62	984	G	A	snp103	2269	T	C	-0.0474002	-0.122091	0.388235	0.0792317	9.34934	0.00223066	0.00285317
snp62	984	G	A	snp105	2394	T	C	-0.0344729	-0.135019	0.255319	0.0521059	6.1485	0.0131523	0.0150588
snp62	984	G	A	snp107	2449	A	G	-0.0474002	-0.122091	0.388235	0.0792317	9.34934	0.00223066	0.00285317
snp63	988	T	C	snp64	996	A	G	0.10586	0.0805803	1.31373	0.301062	35.5253	2.51756e-09	4.38285e-09
snp63	988	T	C	snp65	1029	G	T,C	0.158791	0.12087	1.31373	0.510035	60.1841	8.6388e-15	1.67257e-14
snp63	988	T	C	snp66	1047	T	G	0.115484	0.0879058	1.31373	0.335419	39.5795	3.14976e-10	5.54194e-10
snp63	988	T	C	snp67	1048	C	T	0.115484	0.0879058	1.31373	0.335419	39.5795	3.14976e-10	5.54194e-10
snp63	988	T	C	snp68	1050	T	G	0.115484	0.0879058	1.31373	0.335419	39.5795	3.14976e-10	5.54194e-10
snp63	988	T	C	snp70	1062	A	T,G	0.158791	0.12087	1.31373	0.510035	60.1841	8.6388e-15	1.67257e-14
snp63	988	T	C	snp71	1079	G	T	0.115484	0.0879058	1.31373	0.335419	39.5795	3.14976e-10	5.54194e-10
snp63	988	T	C	snp72	1093	G	A	0.158791	0.12087	1.31373	0.510035	60.1841	8.6388e-15	1.67257e-14
snp63	988	T	C	snp73	1098	G	C	0.115484	0.0879058	1.31373	0.335419	39.5795	3.14976e-10	5.54194e-10
snp63	988	T	C	snp74	1113	C	T	0.115484	0.0879058	1.31373	0.335419	39.5795	3.14976e-10	5.54194e-10
snp63	988	T	C	snp75	1115	T	C	0.115484	0.0879058	1.31373	0.335419	39.5795	3.14976e-10	5.54194e-10
snp63	988	T	C	snp76	1116	G	A	0.115484	0.0879058	1.31373	0.335419	39.5795	3.14976e-10	5.54194e-10
snp63	988	T	C	snp78	1122	A	G	0.158791	0.12087	1.31373	0.510035	60.1841	8.6388e-15	1.67257e-14
snp63	988	T	C	snp79	1151	C	A	0.10586	0.0805803	1.31373	0.301062	35.5253	2.51756e-09	4.38285e-09
snp63	988	T	C	snp83	1209	T	G	0.149167	0.113545	1.31373	0.468109	55.2369	1.06846e-13	2.01352e-13
snp63	988	T	C	snp84	1219	T	G	0.120296	0.0915685	1.31373	0.353152	41.6719	1.07947e-10	1.94777e-10
snp63	988	T	C	snp88	1243	A	C	0.115484	0.0879058	1.31373	0.335419	39.5795	3.14976e-10	5.54194e-10
snp63	988	T	C	snp92	1738	T	C	0.150316	0.12087	1.24361	0.457047	53.9315	2.07601e-13	3.88761e-13
snp63	988	T	C	snp94	1756	C	G	0.115484	0.0879058	1.31373	0.335419	39.5795	3.14976e-10	5.54194e-10
snp63	988	T	C	snp95	1907	A	G	0.115484	0.0879058	1.31373	0.335419	39.5795	3.14976e-10	5.54194e-10
snp63	988	T	C	snp99	2172	A	C	0.158791	0.12087	1.31373	0.510035	60.1841	8.6388e-15	1.67257e-14
snp63	988	T	C	snp101	2204	C	T	0.10586	0.0805803	1.31373	0.301062	35.5253	2.51756e-09	4.38285e-09
snp63	988	T	C	snp102	2213	C	G	0.158791	0.12087	1.31373	0.510035	60.1841	8.6388e-15	1.67257e-14
snp63	988	T	C	snp103	2269	T	C	0.158791	0.12087	1.31373	0.510035	60.1841	8.6388e-15	1.67257e-14
snp63	988	T	C	snp105	2394	T	C	0.115484	0.0879058	1.31373	0.335419	39.5795	3.14976e-10	5.54194e-10
snp63	988	T	C	snp107	2449	A	G	0.158791	0.12087	1.31373	0.510035	60.1841	8.6388e-15	1.67257e-14
snp64	996	A	G	snp65	1029	G	T,C	0.1343	0.0521402	2.57576	0.590278	69.6528	7.07191e-17	1.60333e-16
snp64	996	A	G	snp66	1047	T	G	0.148521	0.0379201	3.91667	0.897569	105.913	7.7037e-25	3.72638e-24
snp64	996	A	G	snp67	1048	C	T	0.148521	0.0379201	3.91667	0.897569	105.913	7.7037e-25	3.72638e-24
snp64	996	A	G	snp68	1050	T	G	0.148521	0.0379201	3.91667	0.897569	105.913	7.7037e-25	3.72638e-24
snp64	996	A	G	snp70	1062	A	T,G	0.1343	0.0521402	2.57576	0.590278	69.6528	7.07191e-17	1.60333e-16
snp64	996	A	G	snp71	1079	G	T	0.148521	0.0379201	3.91667	0.897569	105.913	7.7037e-25	3.72638e-24
snp64	996	A	G	snp72	1093	G	A	0.1343	0.0521402	2.57576	0.590278	69.6528	7.07191e-17	1.60333e-16
snp64	996	A	G	snp73	1098	G	C	0.148521	0.0379201	3.91667	0.897569	105.913	7.7037e-25	3.72638e-24
snp64	996	A	G	snp74	1113	C	T	0.148521	0.0379201	3.91667	0.897569	105.913	7.7037e-25	3.72638e-24
snp64	996	A	G	snp75	1115	T	C	0.148521	0.0379201	3.91667	0.897569	105.913	7.7037e-25	3.72638e-24
snp64	996	A	G	snp76	1116	G	A	0.148521	0.0379201	3.91667	0.897569	105.913	7.7037e-25	3.72638e-24
snp64	996	A	G	snp78	1122	A	G	0.1343	0.0521402	2.57576	0.590278	69.6528	7.07191e-17	1.60333e-16
snp64	996	A	G	snp79	1151	C	A	0.151681	0.0347601	4.36364	1	118	1.73388e-27	1.69396e-26
snp64	996	A	G	snp83	1209	T	G	0.13746	0.0489802	2.80645	0.643145	75.8911	2.99744e-18	7.79543e-18
snp64	996	A	G	snp84	1219	T	G	0.146941	0.0395001	3.72	0.8525	100.595	1.12852e-23	5.10932e-23
snp64	996	A	G	snp88	1243	A	C	0.148521	0.0379201	3.91667	0.897569	105.913	7.7037e-25	3.72638e-24
snp64	996	A	G	snp92	1738	T	C	0.1343	0.0521402	2.57576	0.590278	69.6528	7.07191e-17	1.60333e-16
snp64	996	A	G	snp94	1756	C	G	0.148521	0.0379201	3.91667	0.897569	105.913	7.7037e-25	3.72638e-24
snp64	996	A	G	snp95	1907	A	G	0.148521	0.0379201	3.91667	0.897569	105.913	7.7037e-25	3.72638e-24
snp64	996	A	G	snp99	2172	A	C	0.1343	0.0521402	2.57576	0.590278	69.6528	7.07191e-17	1.60333e-16
snp64	996	A	G	snp101	2204	C	T	0.151681	0.0347601	4.36364	1	118	1.73388e-27	1.69396e-26
snp64	996	A	G	snp102	2213	C	G	0.1343	0.0521402	2.57576	0.590278	69.6528	7.07191e-17	1.60333e-16
snp64	996	A	G	snp103	2269	T	C	0.1343	0.0521402	2.57576	0.590278	69.6528	7.07191e-17	1.60333e-16
snp64	996	A	G	snp105	2394	T	C	0.148521	0.0379201	3.91667	0.897569	105.913	7.7037e-25	3.72638e-24
snp64	996	A	G	snp107	2449	A	G	0.1343	0.0521402	2.57576	0.590278	69.6528	7.07191e-17	1.60333e-16
snp65	1029	G	T,C	snp66	1047	T	G	0.14651	0.0568802	2.57576	0.65764	77.6015	1.26071e-18	3.44781e-18
snp65	1029	G	T,C	snp67	1048	C	T	0.14651	0.0568802	2.57576	0.65764	77.6015	1.26071e-18	3.44781e-18
snp65	1029	G	T,C	snp68	1050	T	G	0.14651	0.0568802	2.57576	0.65764	77.6015	1.26071e-18	3.44781e-18
snp65	1029	G	T,C	snp70	1062	A	T,G	0.201451	0.0782103	2.57576	1	118	1.73388e-27	1.69396e-26
snp65	1029	G	T,C	snp71	1079	G	T	0.14651	0.0568802	2.57576	0.65764	77.6015	1.26071e-18	3.44781e-18
snp65	1029	G	T,C	snp72	1093	G	A	0.201451	0.0782103	2.57576	1	118	1.73388e-27	1.69396e-26
snp65	1029	G	T,C	snp73	1098	G	C	0.14651	0.0568802	2.57576	0.65764	77.6015	1.26071e-18	3.44781e-18
snp65	1029	G	T,C	snp74	1113	C	T	0.14651	0.0568802	2.57576	0.65764	77.6015	1.26071e-18	3.44781e-18
snp65	1029	G	T,C	snp75	1115	T	C	0.14651	0.0568802	2.57576	0.65764	77.6015	1.26071e-18	3.44781e-18
snp65	1029	G	T,C	snp76	1116	G	A	0.14651	0.0568802	2.57576	0.65764	77.6015	1.26071e-18	3.44781e-18
snp65	1029	G	T,C	snp78	1122	A	G	0.201451	0.0782103	2.57576	1	118	1.73388e-27	1.69396e-26
snp65	1029	G	T,C	snp79	1151	C	A	0.1343	0.0521402	2.57576	0.590278	69.6528	7.07191e-17	1.60333e-16
snp65	1029	G	T,C	snp83	1209	T	G	0.189242	0.0734703	2.57576	0.917799	108.3	2.30996e-25	1.60372e-24
snp65	1029	G	T,C	snp84	1219	T	G	0.152614	0.0592502	2.57576	0.692408	81.7041	1.58062e-19	5.86806e-19
snp65	1029	G	T,C	snp88	1243	A	C	0.14651	0.0568802	2.57576	0.65764	77.6015	1.26071e-18	3.44781e-18
snp65	1029	G	T,C	snp92	1738	T	C	0.192976	0.0782103	2.4674	0.917634	108.281	2.33269e-25	1.60372e-24
snp65	1029	G	T,C	snp94	1756	C	G	0.14651	0.0568802	2.57576	0.65764	77.6015	1.26071e-18	3.44781e-18
snp65	1029	G	T,C	snp95	1907	A	G	0.14651	0.0568802	2.57576	0.65764	77.6015	1.26071e-18	3.44781e-18
snp65	1029	G	T,C	snp99	2172	A	C	0.201451	0.0782103	2.57576	1	118	1.73388e-27	1.69396e-26
snp65	1029	G	T,C	snp101	2204	C	T	0.1343	0.0521402	2.57576	0.590278	69.6528	7.07191e-17	1.60333e-16
snp65	1029	G	T,C	snp102	2213	C	G	0.201451	0.0782103	2.57576	1	118	1.73388e-27	1.69396e-26
snp65	1029	G	T,C	snp103	2269	T	C	0.201451	0.0782103	2.57576	1	118	1.73388e-27	1.69396e-26
snp65	1029	G	T,C	snp105	2394	T	C	0.14651	0.0568802	2.57576	0.65764	77.6015	1.26071e-18	3.44781e-18
snp65	1029	G	T,C	snp107	2449	A	G	0.201451	0.0782103	2.57576	1	118	1.73388e-27	1.69396e-26
snp66	1047	T	G	snp67	1048	C	T	0.162022	0.0413674	3.91667	1	118	1.73388e-27	1.69396e-26
snp66	1047	T	G	snp68	1050	T	G	0.162022	0.0413674	3.91667	1	118	1.73388e-27	1.69396e-26
snp66	1047	T	G	snp70	1062	A	T,G	0.14651	0.0568802	2.57576	0.65764	77.6015	1.26071e-18	3.44781e-18
snp66	1047	T	G	snp71	1079	G	T	0.162022	0.0413674	3.91667	1	118	1.73388e-27	1.69396e-26
snp66	1047	T	G	snp72	1093	G	A	0.14651	0.0568802	2.57576	0.65764	77.6015	1.26071e-18	3.44781e-18
snp66	1047	T	G	snp73	1098	G	C	0.162022	0.0413674	3.91667	1	118	1.73388e-27	1.69396e-26
snp66	1047	T	G	snp74	1113	C	T	0.162022	0.0413674	3.91667	1	118	1.73388e-27	1.69396e-26
snp66	1047	T	G	snp75	1115	T	C	0.162022	0.0413674	3.91667	1	118	1.73388e-27	1.69396e-26
snp66	1047	T	G	snp76	1116	G	A	0.162022	0.0413674	3.91667	1	118	1.73388e-27	1.69396e-26
snp66	1047	T	G	snp78	1122	A	G	0.14651	0.0568802	2.57576	0.65764	77.6015	1.26071e-18	3.44781e-18
snp66	1047	T	G	snp79	1151	C	A	0.148521	0.0379201	3.91667	0.897569	105.913	7.7037e-25	3.72638e-24
snp66	1047	T	G	snp83	1209	T	G	0.149957	0.0534329	2.80645	0.716541	84.5518	3.74276e-20	1.43617e-19
snp66	1047	T	G	snp84	1219	T	G	0.160299	0.0430911	3.72	0.949787	112.075	3.44064e-26	3.09658e-25
snp66	1047	T	G	snp88	1243	A	C	0.162022	0.0413674	3.91667	1	118	1.73388e-27	1.69396e-26
snp66	1047	T	G	snp92	1738	T	C	0.14651	0.0568802	2.57576	0.65764	77.6015	1.26071e-18	3.44781e-18
snp66	1047	T	G	snp94	1756	C	G	0.162022	0.0413674	3.91667	1	118	1.73388e-27	1.69396e-26
snp66	1047	T	G	snp95	1907	A	G	0.162022	0.0413674	3.91667	1	118	1.73388e-27	1.69396e-26
snp66	1047	T	G	snp99	2172	A	C	0.14651	0.0568802	2.57576	0.65764	77.6015	1.26071e-18	3.44781e-18
snp66	1047	T	G	snp101	2204	C	T	0.148521	0.0379201	3.91667	0.897569	105.913	7.7037e-25	3.72638e-24
snp66	1047	T	G	snp102	2213	C	G	0.14651	0.0568802	2.57576	0.65764	77.6015	1.26071e-18	3.44781e-18
snp66	1047	T	G	snp103	2269	T	C	0.14651	0.0568802	2.57576	0.65764	77.6015	1.26071e-18	3.44781e-18
snp66	1047	T	G	snp105	2394	T	C	0.162022	0.0413674	3.91667	1	118	1.73388e-27	1.69396e-26
snp66	1047	T	G	snp107	2449	A	G	0.14651	0.0568802	2.57576	0.65764	77.6015	1.26071e-18	3.44781e-18
snp67	1048	C	T	snp68	1050	T	G	0.162022	0.0413674	3.91667	1	118	1.73388e-27	1.69396e-26
snp67	1048	C	T	snp70	1062	A	T,G	0.14651	0.0568802	2.57576	0.65764	77.6015	1.26071e-18	3.44781e-18
snp67	1048	C	T	snp71	1079	G	T	0.162022	0.0413674	3.91667	1	118	1.73388e-27	1.69396e-26
snp67	1048	C	T	snp72	1093	G	A	0.14651	0.0568802	2.57576	0.65764	77.6015	1.26071e-18	3.44781e-18
snp67	1048	C	T	snp73	1098	G	C	0.162022	0.0413674	3.91667	1	118	1.73388e-27	1.69396e-26
snp67	1048	C	T	snp74	1113	C	T	0.162022	0.0413674	3.91667	1	118	1.73388e-27	1.69396e-26
snp67	1048	C	T	snp75	1115	T	C	0.162022	0.0413674	3.91667	1	118	1.73388e-27	1.69396e-26
snp67	1048	C	T	snp76	1116	G	A	0.162022	0.0413674	3.91667	1	118	1.73388e-27	1.69396e-26
snp67	1048	C	T	snp78	1122	A	G	0.14651	0.0568802	2.57576	0.65764	77.6015	1.26071e-18	3.44781e-18
snp67	1048	C	T	snp79	1151	C	A	0.148521	0.0379201	3.91667	0.897569	105.913	7.7037e-25	3.72638e-24
snp67	1048	C	T	snp83	1209	T	G	0.149957	0.0534329	2.80645	0.716541	84.5518	3.74276e-20	1.43617e-19
snp67	1048	C	T	snp84	1219	T	G	0.160299	0.0430911	3.72	0.949787	112.075	3.44064e-26	3.09658e-25
snp67	1048	C	T	snp88	1243	A	C	0.162022	0.0413674	3.91667	1	118	1.73388e-27	1.69396e-26
snp67	1048	C	T	snp92	1738	T	C	0.14651	0.0568802	2.57576	0.65764	77.6015	1.26071e-18	3.44781e-18
snp67	1048	C	T	snp94	1756	C	G	0.162022	0.0413674	3.91667	1	118	1.73388e-27	1.69396e-26
snp67	1048	C	T	snp95	1907	A	G	0.162022	0.0413674	3.91667	1	118	1.73388e-27	1.69396e-26
snp67	1048	C	T	snp99	2172	A	C	0.14651	0.0568802	2.57576	0.65764	77.6015	1.26071e-18	3.44781e-18
snp67	1048	C	T	snp101	2204	C	T	0.148521	0.0379201	3.91667	0.897569	105.913	7.7037e-25	3.72638e-24
snp67	1048	C	T	snp102	2213	C	G	0.14651	0.0568802	2.57576	0.65764	77.6015	1.26071e-18	3.44781e-18
snp67	1048	C	T	snp103	2269	T	C	0.14651	0.0568802	2.57576	0.65764	77.6015	1.26071e-18	3.44781e-18
snp67	1048	C	T	snp105	2394	T	C	0.162022	0.0413674	3.91667	1	118	1.73388e-27	1.69396e-26
snp67	1048	C	T	snp107	2449	A	G	0.14651	0.0568802	2.57576	0.65764	77.6015	1.26071e-18	3.44781e-18
snp68	1050	T	G	snp70	1062	A	T,G	0.14651	0.0568802	2.57576	0.65764	77.6015	1.26071e-18	3.44781e-18
snp68	1050	T	G	snp71	1079	G	T	0.162022	0.0413674	3.91667	1	118	1.73388e-27	1.69396e-26
snp68	1050	T	G	snp72	1093	G	A	0.14651	0.0568802	2.57576	0.65764	77.6015	1.26071e-18	3.44781e-18
snp68	1050	T	G	snp73	1098	G	C	0.162022	0.0413674	3.91667	1	118	1.73388e-27	1.69396e-26
snp68	1050	T	G	snp74	1113	C	T	0.162022	0.0413674	3.91667	1	118	1.73388e-27	1.69396e-26
snp68	1050	T	G	snp75	1115	T	C	0.162022	0.0413674	3.91667	1	118	1.73388e-27	1.69396e-26
snp68	1050	T	G	snp76	1116	G	A	0.162022	0.0413674	3.91667	1	118	1.73388e-27	1.69396e-26
snp68	1050	T	G	snp78	1122	A	G	0.14651	0.0568802	2.57576	0.65764	77.6015	1.26071e-18	3.44781e-18
snp68	1050	T	G	snp79	1151	C	A	0.148521	0.0379201	3.91667	0.897569	105.913	7.7037e-25	3.72638e-24
snp68	1050	T	G	snp83	1209	T	G	0.149957	0.0534329	2.80645	0.716541	84.5518	3.74276e-20	1.43617e-19
snp68	1050	T	G	snp84	1219	T	G	0.160299	0.0430911	3.72	0.949787	112.075	3.44064e-26	3.09658e-25
snp68	1050	T	G	snp88	1243	A	C	0.162022	0.0413674	3.91667	1	118	1.73388e-27	1.69396e-26
snp68	1050	T	G	snp92	1738	T	C	0.14651	0.0568802	2.57576	0.65764	77.6015	1.26071e-18	3.44781e-18
snp68	1050	T	G	snp94	1756	C	G	0.162022	0.0413674	3.91667	1	118	1.73388e-27	1.69396e-26
snp68	1050	T	G	snp95	1907	A	G	0.162022	0.0413674	3.91667	1	118	1.73388e-27	1.69396e-26
snp68	1050	T	G	snp99	2172	A	C	0.14651	0.0568802	2.57576	0.65764	77.6015	1.26071e-18	3.44781e-18
snp68	1050	T	G	snp101	2204	C	T	0.148521	0.0379201	3.91667	0.897569	105.913	7.7037e-25	3.72638e-24
snp68	1050	T	G	snp102	2213	C	G	0.14651	0.0568802	2.57576	0.65764	77.6015	1.26071e-18	3.44781e-18
snp68	1050	T	G	snp103	2269	T	C	0.14651	0.0568802	2.57576	0.65764	77.6015	1.26071e-18	3.44781e-18
snp68	1050	T	G	snp105	2394	T	C	0.162022	0.0413674	3.91667	1	118	1.73388e-27	1.69396e-26
snp68	1050	T	G	snp107	2449	A	G	0.14651	0.0568802	2.57576	0.65764	77.6015	1.26071e-18	3.44781e-18
snp70	1062	A	T,G	snp71	1079	G	T	0.14651	0.0568802	2.57576	0.65764	77.6015	1.26071e-18	3.44781e-18
snp70	1062	A	T,G	snp72	1093	G	A	0.201451	0.0782103	2.57576	1	118	1.73388e-27	1.69396e-26
snp70	1062	A	T,G	snp73	1098	G	C	0.14651	0.0568802	2.57576	0.65764	77.6015	1.26071e-18	3.44781e-18
snp70	1062	A	T,G	snp74	1113	C	T	0.14651	0.0568802	2.57576	0.65764	77.6015	1.26071e-18	3.44781e-18
snp70	1062	A	T,G	snp75	1115	T	C	0.14651	0.0568802	2.57576	0.65764	77.6015	1.26071e-18	3.44781e-18
snp70	1062	A	T,G	snp76	1116	G	A	0.14651	0.0568802	2.57576	0.65764	77.6015	1.26071e-18	3.44781e-18
snp70	1062	A	T,G	snp78	1122	A	G	0.201451	0.0782103	2.57576	1	118	1.73388e-27	1.69396e-26
snp70	1062	A	T,G	snp79	1151	C	A	0.1343	0.0521402	2.57576	0.590278	69.6528	7.07191e-17	1.60333e-16
snp70	1062	A	T,G	snp83	1209	T	G	0.189242	0.0734703	2.57576	0.917799	108.3	2.30996e-25	1.60372e-24
snp70	1062	A	T,G	snp84	1219	T	G	0.152614	0.0592502	2.57576	0.692408	81.7041	1.58062e-19	5.86806e-19
snp70	1062	A	T,G	snp88	1243	A	C	0.14651	0.0568802	2.57576	0.65764	77.6015	1.26071e-18	3.44781e-18
snp70	1062	A	T,G	snp92	1738	T	C	0.192976	0.0782103	2.4674	0.917634	108.281	2.33269e-25	1.60372e-24
snp70	1062	A	T,G	snp94	1756	C	G	0.14651	0.0568802	2.57576	0.65764	77.6015	1.26071e-18	3.44781e-18
snp70	1062	A	T,G	snp95	1907	A	G	0.14651	0.0568802	2.57576	0.65764	77.6015	1.26071e-18	3.44781e-18
snp70	1062	A	T,G	snp99	2172	A	C	0.201451	0.0782103	2.57576	1	118	1.73388e-27	1.69396e-26
snp70	1062	A	T,G	snp101	2204	C	T	0.1343	0.0521402	2.57576	0.590278	69.6528	7.07191e-17	1.60333e-16
snp70	1062	A	T,G	snp102	2213	C	G	0.201451	0.0782103	2.57576	1	118	1.73388e-27	1.69396e-26
snp70	1062	A	T,G	snp103	2269	T	C	0.201451	0.0782103	2.57576	1	118	1.73388e-27	1.69396e-26
snp70	1062	A	T,G	snp105	2394	T	C	0.14651	0.0568802	2.57576	0.65764	77.6015	1.26071e-18	3.44781e-18
snp70	1062	A	T,G	snp107	2449	A	G	0.201451	0.0782103	2.57576	1	118	1.73388e-27	1.69396e-26
snp71	1079	G	T	snp72	1093	G	A	0.14651	0.0568802	2.57576	0.65764	77.6015	1.26071e-18	3.44781e-18
snp71	1079	G	T	snp73	1098	G	C	0.162022	0.0413674	3.91667	1	118	1.73388e-27	1.69396e-26
snp71	1079	G	T	snp74	1113	C	T	0.162022	0.0413674	3.91667	1	118	1.73388e-27	1.69396e-26
snp71	1079	G	T	snp75	1115	T	C	0.162022	0.0413674	3.91667	1	118	1.73388e-27	1.69396e-26
snp71	1079	G	T	snp76	1116	G	A	0.162022	0.0413674	3.91667	1	118	1.73388e-27	1.69396e-26
snp71	1079	G	T	snp78	1122	A	G	0.14651	0.0568802	2.57576	0.65764	77.6015	1.26071e-18	3.44781e-18
snp71	1079	G	T	snp79	1151	C	A	0.148521	0.0379201	3.91667	0.897569	105.913	7.7037e-25	3.72638e-24
snp71	1079	G	T	snp83	1209	T	G	0.149957	0.0534329	2.80645	0.716541	84.5518	3.74276e-20	1.43617e-19
snp71	1079	G	T	snp84	1219	T	G	0.160299	0.0430911	3.72	0.949787	112.075	3.44064e-26	3.09658e-25
snp71	1079	G	T	snp88	1243	A	C	0.162022	0.0413674	3.91667	1	118	1.73388e-27	1.69396e-26
snp71	1079	G	T	snp92	1738	T	C	0.14651	0.0568802	2.57576	0.65764	77.6015	1.26071e-18	3.44781e-18
snp71	1079	G	T	snp94	1756	C	G	0.162022	0.0413674	3.91667	1	118	1.73388e-27	1.69396e-26
snp71	1079	G	T	snp95	1907	A	G	0.162022	0.0413674	3.91667	1	118	1.73388e-27	1.69396e-26
snp71	1079	G	T	snp99	2172	A	C	0.14651	0.0568802	2.57576	0.65764	77.6015	1.26071e-18	3.44781e-18
snp71	1079	G	T	snp101	2204	C	T	0.148521	0.0379201	3.91667	0.897569	105.913	7.7037e-25	3.72638e-24
snp71	1079	G	T	snp102	2213	C	G	0.14651	0.0568802	2.57576	0.65764	77.6015	1.26071e-18	3.44781e-18
snp71	1079	G	T	snp103	2269	T	C	0.14651	0.0568802	2.57576	0.65764	77.6015	1.26071e-18	3.44781e-18
snp71	1079	G	T	snp105	2394	T	C	0.162022	0.0413674	3.91667	1	118	1.73388e-27	1.69396e-26
snp71	1079	G	T	snp107	2449	A	G	0.14651	0.0568802	2.57576	0.65764	77.6015	1.26071e-18	3.44781e-18
snp72	1093	G	A	snp73	1098	G	C	0.14651	0.0568802	2.57576	0.65764	77.6015	1.26071e-18	3.44781e-18
snp72	1093	G	A	snp74	1113	C	T	0.14651	0.0568802	2.57576	0.65764	77.6015	1.26071e-18	3.44781e-18
snp72	1093	G	A	snp75	1115	T	C	0.14651	0.0568802	2.57576	0.65764	77.6015	1.26071e-18	3.44781e-18
snp72	1093	G	A	snp76	1116	G	A	0.14651	0.0568802	2.57576	0.65764	77.6015	1.26071e-18	3.44781e-18
snp72	1093	G	A	snp78	1122	A	G	0.201451	0.0782103	2.57576	1	118	1.73388e-27	1.69396e-26
snp72	1093	G	A	snp79	1151	C	A	0.1343	0.0521402	2.57576	0.590278	69.6528	7.07191e-17	1.60333e-16
snp72	1093	G	A	snp83	1209	T	G	0.189242	0.0734703	2.57576	0.917799	108.3	2.30996e-25	1.60372e-24
snp72	1093	G	A	snp84	1219	T	G	0.152614	0.0592502	2.57576	0.692408	81.7041	1.58062e-19	5.86806e-19
snp72	1093	G	A	snp88	1243	A	C	0.14651	0.0568802	2.57576	0.65764	77.6015	1.26071e-18	3.44781e-18
snp72	1093	G	A	snp92	1738	T	C	0.192976	0.0782103	2.4674	0.917634	108.281	2.33269e-25	1.60372e-24
snp72	1093	G	A	snp94	1756	C	G	0.14651	0.0568802	2.57576	0.65764	77.6015	1.26071e-18	3.44781e-18
snp72	1093	G	A	snp95	1907	A	G	0.14651	0.0568802	2.57576	0.65764	77.6015	1.26071e-18	3.44781e-18
snp72	1093	G	A	snp99	2172	A	C	0.201451	0.0782103	2.57576	1	118	1.73388e-27	1.69396e-26
snp72	1093	G	A	snp101	2204	C	T	0.1343	0.0521402	2.57576	0.590278	69.6528	7.07191e-17	1.60333e-16
snp72	1093	G	A	snp102	2213	C	G	0.201451	0.0782103	2.57576	1	118	1.73388e-27	1.69396e-26
snp72	1093	G	A	snp103	2269	T	C	0.201451	0.0782103	2.57576	1	118	1.73388e-27	1.69396e-26
snp72	1093	G	A	snp105	2394	T	C	0.14651	0.0568802	2.57576	0.65764	77.6015	1.26071e-18	3.44781e-18
snp72	1093	G	A	snp107	2449	A	G	0.201451	0.0782103	2.57576	1	118	1.73388e-27	1.69396e-26
snp73	1098	G	C	snp74	1113	C	T	0.162022	0.0413674	3.91667	1	118	1.73388e-27	1.69396e-26
snp73	1098	G	C	snp75	1115	T	C	0.162022	0.0413674	3.91667	1	118	1.73388e-27	1.69396e-26
snp73	1098	G	C	snp76	1116	G	A	0.162022	0.0413674	3.91667	1	118	1.73388e-27	1.69396e-26
snp73	1098	G	C	snp78	1122	A	G	0.14651	0.0568802	2.57576	0.65764	77.6015	1.26071e-18	3.44781e-18
snp73	1098	G	C	snp79	1151	C	A	0.148521	0.0379201	3.91667	0.897569	105.913	7.7037e-25	3.72638e-24
snp73	1098	G	C	snp83	1209	T	G	0.149957	0.0534329	2.80645	0.716541	84.5518	3.74276e-20	1.43617e-19
snp73	1098	G	C	snp84	1219	T	G	0.160299	0.0430911	3.72	0.949787	112.075	3.44064e-26	3.09658e-25
snp73	1098	G	C	snp88	1243	A	C	0.162022	0.0413674	3.91667	1	118	1.73388e-27	1.69396e-26
snp73	1098	G	C	snp92	1738	T	C	0.14651	0.0568802	2.57576	0.65764	77.6015	1.26071e-18	3.44781e-18
snp73	1098	G	C	snp94	1756	C	G	0.162022	0.0413674	3.91667	1	118	1.73388e-27	1.69396e-26
snp73	1098	G	C	snp95	1907	A	G	0.162022	0.0413674	3.91667	1	118	1.73388e-27	1.69396e-26
snp73	1098	G	C	snp99	2172	A	C	0.14651	0.0568802	2.57576	0.65764	77.6015	1.26071e-18	3.44781e-18
snp73	1098	G	C	snp101	2204	C	T	0.148521	0.0379201	3.91667	0.897569	105.913	7.7037e-25	3.72638e-24
snp73	1098	G	C	snp102	2213	C	G	0.14651	0.0568802	2.57576	0.65764	77.6015	1.26071e-18	3.44781e-18
snp73	1098	G	C	snp103	2269	T	C	0.14651	0.0568802	2.57576	0.65764	77.6015	1.26071e-18	3.44781e-18
snp73	1098	G	C	snp105	2394	T	C	0.162022	0.0413674	3.91667	1	118	1.73388e-27	1.69396e-26
snp73	1098	G	C	snp107	2449	A	G	0.14651	0.0568802	2.57576	0.65764	77.6015	1.26071e-18	3.44781e-18
snp74	1113	C	T	snp75	1115	T	C	0.162022	0.0413674	3.91667	1	118	1.73388e-27	1.69396e-26
snp74	1113	C	T	snp76	1116	G	A	0.162022	0.0413674	3.91667	1	118	1.73388e-27	1.69396e-26
snp74	1113	C	T	snp78	1122	A	G	0.14651	0.0568802	2.57576	0.65764	77.6015	1.26071e-18	3.44781e-18
snp74	1113	C	T	snp79	1151	C	A	0.148521	0.0379201	3.91667	0.897569	105.913	7.7037e-25	3.72638e-24
snp74	1113	C	T	snp83	1209	T	G	0.149957	0.0534329	2.80645	0.716541	84.5518	3.74276e-20	1.43617e-19
snp74	1113	C	T	snp84	1219	T	G	0.160299	0.0430911	3.72	0.949787	112.075	3.44064e-26	3.09658e-25
snp74	1113	C	T	snp88	1243	A	C	0.162022	0.0413674	3.91667	1	118	1.73388e-27	1.69396e-26
snp74	1113	C	T	snp92	1738	T	C	0.14651	0.0568802	2.57576	0.65764	77.6015	1.26071e-18	3.44781e-18
snp74	1113	C	T	snp94	1756	C	G	0.162022	0.0413674	3.91667	1	118	1.73388e-27	1.69396e-26
snp74	1113	C	T	snp95	1907	A	G	0.162022	0.0413674	3.91667	1	118	1.73388e-27	1.69396e-26
snp74	1113	C	T	snp99	2172	A	C	0.14651	0.0568802	2.57576	0.65764	77.6015	1.26071e-18	3.44781e-18
snp74	1113	C	T	snp101	2204	C	T	0.148521	0.0379201	3.91667	0.897569	105.913	7.7037e-25	3.72638e-24
snp74	1113	C	T	snp102	2213	C	G	0.14651	0.0568802	2.57576	0.65764	77.6015	1.26071e-18	3.44781e-18
snp74	1113	C	T	snp103	2269	T	C	0.14651	0.0568802	2.57576	0.65764	77.6015	1.26071e-18	3.44781e-18
snp74	1113	C	T	snp105	2394	T	C	0.162022	0.0413674	3.91667	1	118	1.73388e-27	1.69396e-26
snp74	1113	C	T	snp107	2449	A	G	0.14651	0.0568802	2.57576	0.65764	77.6015	1.26071e-18	3.44781e-18
snp75	1115	T	C	snp76	1116	G	A	0.162022	0.0413674	3.91667	1	118	1.73388e-27	1.69396e-26
snp75	1115	T	C	snp78	1122	A	G	0.14651	0.0568802	2.57576	0.65764	77.6015	1.26071e-18	3.44781e-18
snp75	1115	T	C	snp79	1151	C	A	0.148521	0.0379201	3.91667	0.897569	105.913	7.7037e-25	3.72638e-24
snp75	1115	T	C	snp83	1209	T	G	0.149957	0.0534329	2.80645	0.716541	84.5518	3.74276e-20	1.43617e-19
snp75	1115	T	C	snp84	1219	T	G	0.160299	0.0430911	3.72	0.949787	112.075	3.44064e-26	3.09658e-25
snp75	1115	T	C	snp88	1243	A	C	0.162022	0.0413674	3.91667	1	118	1.73388e-27	1.69396e-26
snp75	1115	T	C	snp92	1738	T	C	0.14651	0.0568802	2.57576	0.65764	77.6015	1.26071e-18	3.44781e-18
snp75	1115	T	C	snp94	1756	C	G	0.162022	0.0413674	3.91667	1	118	1.73388e-27	1.69396e-26
snp75	1115	T	C	snp95	1907	A	G	0.162022	0.0413674	3.91667	1	118	1.73388e-27	1.69396e-26
snp75	1115	T	C	snp99	2172	A	C	0.14651	0.0568802	2.57576	0.65764	77.6015	1.26071e-18	3.44781e-18
snp75	1115	T	C	snp101	2204	C	T	0.148521	0.0379201	3.91667	0.897569	105.913	7.7037e-25	3.72638e-24
snp75	1115	T	C	snp102	2213	C	G	0.14651	0.0568802	2.57576	0.65764	77.6015	1.26071e-18	3.44781e-18
snp75	1115	T	C	snp103	2269	T	C	0.14651	0.0568802	2.57576	0.65764	77.6015	1.26071e-18	3.44781e-18
snp75	1115	T	C	snp105	2394	T	C	0.162022	0.0413674	3.91667	1	118	1.73388e-27	1.69396e-26
snp75	1115	T	C	snp107	2449	A	G	0.14651	0.0568802	2.57576	0.65764	77.6015	1.26071e-18	3.44781e-18
snp76	1116	G	A	snp78	1122	A	G	0.14651	0.0568802	2.57576	0.65764	77.6015	1.26071e-18	3.44781e-18
snp76	1116	G	A	snp79	1151	C	A	0.148521	0.0379201	3.91667	0.897569	105.913	7.7037e-25	3.72638e-24
snp76	1116	G	A	snp83	1209	T	G	0.149957	0.0534329	2.80645	0.716541	84.5518	3.74276e-20	1.43617e-19
snp76	1116	G	A	snp84	1219	T	G	0.160299	0.0430911	3.72	0.949787	112.075	3.44064e-26	3.09658e-25
snp76	1116	G	A	snp88	1243	A	C	0.162022	0.0413674	3.91667	1	118	1.73388e-27	1.69396e-26
snp76	1116	G	A	snp92	1738	T	C	0.14651	0.0568802	2.57576	0.65764	77.6015	1.26071e-18	3.44781e-18
snp76	1116	G	A	snp94	1756	C	G	0.162022	0.0413674	3.91667	1	118	1.73388e-27	1.69396e-26
snp76	1116	G	A	snp95	1907	A	G	0.162022	0.0413674	3.91667	1	118	1.73388e-27	1.69396e-26
snp76	1116	G	A	snp99	2172	A	C	0.14651	0.0568802	2.57576	0.65764	77.6015	1.26071e-18	3.44781e-18
snp76	1116	G	A	snp101	2204	C	T	0.148521	0.0379201	3.91667	0.897569	105.913	7.7037e-25	3.72638e-24
snp76	1116	G	A	snp102	2213	C	G	0.14651	0.0568802	2.57576	0.65764	77.6015	1.26071e-18	3.44781e-18
snp76	1116	G	A	snp103	2269	T	C	0.14651	0.0568802	2.57576	0.65764	77.6015	1.26071e-18	3.44781e-18
snp76	1116	G	A	snp105	2394	T	C	0.162022	0.0413674	3.91667	1	118	1.73388e-27	1.69396e-26
snp76	1116	G	A	snp107	2449	A	G	0.14651	0.0568802	2.57576	0.65764	77.6015	1.26071e-18	3.44781e-18
snp78	1122	A	G	snp79	1151	C	A	0.1343	0.0521402	2.57576	0.590278	69.6528	7.07191e-17	1.60333e-16
snp78	1122	A	G	snp83	1209	T	G	0.189242	0.0734703	2.57576	0.917799	108.3	2.30996e-25	1.60372e-24
snp78	1122	A	G	snp84	1219	T	G	0.152614	0.0592502	2.57576	0.692408	81.7041	1.58062e-19	5.86806e-19
snp78	1122	A	G	snp88	1243	A	C	0.14651	0.0568802	2.57576	0.65764	77.6015	1.26071e-18	3.44781e-18
snp78	1122	A	G	snp92	1738	T	C	0.192976	0.0782103	2.4674	0.917634	108.281	2.33269e-25	1.60372e-24
snp78	1122	A	G	snp94	1756	C	G	0.14651	0.0568802	2.57576	0.65764	77.6015	1.26071e-18	3.44781e-18
snp78	1122	A	G	snp95	1907	A	G	0.14651	0.0568802	2.57576	0.65764	77.6015	1.26071e-18	3.44781e-18
snp78	1122	A	G	snp99	2172	A	C	0.201451	0.0782103	2.57576	1	118	1.73388e-27	1.69396e-26
snp78	1122	A	G	snp101	2204	C	T	0.1343	0.0521402	2.57576	0.590278	69.6528	7.07191e-17	1.60333e-16
snp78	1122	A	G	snp102	2213	C	G	0.201451	0.0782103	2.57576	1	118	1.73388e-27	1.69396e-26
snp78	1122	A	G	snp103	2269	T	C	0.201451	0.0782103	2.57576	1	118	1.73388e-27	1.69396e-26
snp78	1122	A	G	snp105	2394	T	C	0.14651	0.0568802	2.57576	0.65764	77.6015	1.26071e-18	3.44781e-18
snp78	1122	A	G	snp107	2449	A	G	0.201451	0.0782103	2.57576	1	118	1.73388e-27	1.69396e-26
snp79	1151	C	A	snp83	1209	T	G	0.13746	0.0489802	2.80645	0.643145	75.8911	2.99744e-18	7.79543e-18
snp79	1151	C	A	snp84	1219	T	G	0.146941	0.0395001	3.72	0.8525	100.595	1.12852e-23	5.10932e-23
snp79	1151	C	A	snp88	1243	A	C	0.148521	0.0379201	3.91667	0.897569	105.913	7.7037e-25	3.72638e-24
snp79	1151	C	A	snp92	1738	T	C	0.1343	0.0521402	2.57576	0.590278	69.6528	7.07191e-17	1.60333e-16
snp79	1151	C	A	snp94	1756	C	G	0.148521	0.0379201	3.91667	0.897569	105.913	7.7037e-25	3.72638e-24
snp79	1151	C	A	snp95	1907	A	G	0.148521	0.0379201	3.91667	0.897569	105.913	7.7037e-25	3.72638e-24
snp79	1151	C	A	snp99	2172	A	C	0.1343	0.0521402	2.57576	0.590278	69.6528	7.07191e-17	1.60333e-16
snp79	1151	C	A	snp101	2204	C	T	0.151681	0.0347601	4.36364	1	118	1.73388e-27	1.69396e-26
snp79	1151	C	A	snp102	2213	C	G	0.1343	0.0521402	2.57576	0.590278	69.6528	7.07191e-17	1.60333e-16
snp79	1151	C	A	snp103	2269	T	C	0.1343	0.0521402	2.57576	0.590278	69.6528	7.07191e-17	1.60333e-16
snp79	1151	C	A	snp105	2394	T	C	0.148521	0.0379201	3.91667	0.897569	105.913	7.7037e-25	3.72638e-24
snp79	1151	C	A	snp107	2449	A	G	0.1343	0.0521402	2.57576	0.590278	69.6528	7.07191e-17	1.60333e-16
snp83	1209	T	G	snp84	1219	T	G	0.156205	0.0556593	2.80645	0.754422	89.0219	3.90475e-21	1.55875e-20
snp83	1209	T	G	snp88	1243	A	C	0.149957	0.0534329	2.80645	0.716541	84.5518	3.74276e-20	1.43617e-19
snp83	1209	T	G	snp92	1738	T	C	0.189242	0.0734703	2.57576	0.917799	108.3	2.30996e-25	1.60372e-24
snp83	1209	T	G	snp94	1756	C	G	0.149957	0.0534329	2.80645	0.716541	84.5518	3.74276e-20	1.43617e-19
snp83	1209	T	G	snp95	1907	A	G	0.149957	0.0534329	2.80645	0.716541	84.5518	3.74276e-20	1.43617e-19
snp83	1209	T	G	snp99	2172	A	C	0.189242	0.0734703	2.57576	0.917799	108.3	2.30996e-25	1.60372e-24
snp83	1209	T	G	snp101	2204	C	T	0.13746	0.0489802	2.80645	0.643145	75.8911	2.99744e-18	7.79543e-18
snp83	1209	T	G	snp102	2213	C	G	0.189242	0.0734703	2.57576	0.917799	108.3	2.30996e-25	1.60372e-24
snp83	1209	T	G	snp103	2269	T	C	0.189242	0.0734703	2.57576	0.917799	108.3	2.30996e-25	1.60372e-24
snp83	1209	T	G	snp105	2394	T	C	0.149957	0.0534329	2.80645	0.716541	84.5518	3.74276e-20	1.43617e-19
snp83	1209	T	G	snp107	2449	A	G	0.189242	0.0734703	2.57576	0.917799	108.3	2.30996e-25	1.60372e-24
snp84	1219	T	G	snp88	1243	A	C	0.160299	0.0430911	3.72	0.949787	112.075	3.44064e-26	3.09658e-25
snp84	1219	T	G	snp92	1738	T	C	0.152614	0.0592502	2.57576	0.692408	81.7041	1.58062e-19	5.86806e-19
snp84	1219	T	G	snp94	1756	C	G	0.160299	0.0430911	3.72	0.949787	112.075	3.44064e-26	3.09658e-25
snp84	1219	T	G	snp95	1907	A	G	0.160299	0.0430911	3.72	0.949787	112.075	3.44064e-26	3.09658e-25
snp84	1219	T	G	snp99	2172	A	C	0.152614	0.0592502	2.57576	0.692408	81.7041	1.58062e-19	5.86806e-19
snp84	1219	T	G	snp101	2204	C	T	0.146941	0.0395001	3.72	0.8525	100.595	1.12852e-23	5.10932e-23
snp84	1219	T	G	snp102	2213	C	G	0.152614	0.0592502	2.57576	0.692408	81.7041	1.58062e-19	5.86806e-19
snp84	1219	T	G	snp103	2269	T	C	0.152614	0.0592502	2.57576	0.692408	81.7041	1.58062e-19	5.86806e-19
snp84	1219	T	G	snp105	2394	T	C	0.160299	0.0430911	3.72	0.949787	112.075	3.44064e-26	3.09658e-25
snp84	1219	T	G	snp107	2449	A	G	0.152614	0.0592502	2.57576	0.692408	81.7041	1.58062e-19	5.86806e-19
snp88	1243	A	C	snp92	1738	T	C	0.14651	0.0568802	2.57576	0.65764	77.6015	1.26071e-18	3.44781e-18
snp88	1243	A	C	snp94	1756	C	G	0.162022	0.0413674	3.91667	1	118	1.73388e-27	1.69396e-26
snp88	1243	A	C	snp95	1907	A	G	0.162022	0.0413674	3.91667	1	118	1.73388e-27	1.69396e-26
snp88	1243	A	C	snp99	2172	A	C	0.14651	0.0568802	2.57576	0.65764	77.6015	1.26071e-18	3.44781e-18
snp88	1243	A	C	snp101	2204	C	T	0.148521	0.0379201	3.91667	0.897569	105.913	7.7037e-25	3.72638e-24
snp88	1243	A	C	snp102	2213	C	G	0.14651	0.0568802	2.57576	0.65764	77.6015	1.26071e-18	3.44781e-18
snp88	1243	A	C	snp103	2269	T	C	0.14651	0.0568802	2.57576	0.65764	77.6015	1.26071e-18	3.44781e-18
snp88	1243	A	C	snp105	2394	T	C	0.162022	0.0413674	3.91667	1	118	1.73388e-27	1.69396e-26
snp88	1243	A	C	snp107	2449	A	G	0.14651	0.0568802	2.57576	0.65764	77.6015	1.26071e-18	3.44781e-18
snp92	1738	T	C	snp94	1756	C	G	0.14651	0.0568802	2.57576	0.65764	77.6015	1.26071e-18	3.44781e-18
snp92	1738	T	C	snp95	1907	A	G	0.14651	0.0568802	2.57576	0.65764	77.6015	1.26071e-18	3.44781e-18
snp92	1738	T	C	snp99	2172	A	C	0.192976	0.0782103	2.4674	0.917634	108.281	2.33269e-25	1.60372e-24
snp92	1738	T	C	snp101	2204	C	T	0.1343	0.0521402	2.57576	0.590278	69.6528	7.07191e-17	1.60333e-16
snp92	1738	T	C	snp102	2213	C	G	0.192976	0.0782103	2.4674	0.917634	108.281	2.33269e-25	1.60372e-24
snp92	1738	T	C	snp103	2269	T	C	0.192976	0.0782103	2.4674	0.917634	108.281	2.33269e-25	1.60372e-24
snp92	1738	T	C	snp105	2394	T	C	0.14651	0.0568802	2.57576	0.65764	77.6015	1.26071e-18	3.44781e-18
snp92	1738	T	C	snp107	2449	A	G	0.192976	0.0782103	2.4674	0.917634	108.281	2.33269e-25	1.60372e-24
snp94	1756	C	G	snp95	1907	A	G	0.162022	0.0413674	3.91667	1	118	1.73388e-27	1.69396e-26
snp94	1756	C	G	snp99	2172	A	C	0.14651	0.0568802	2.57576	0.65764	77.6015	1.26071e-18	3.44781e-18
snp94	1756	C	G	snp101	2204	C	T	0.148521	0.0379201	3.91667	0.897569	105.913	7.7037e-25	3.72638e-24
snp94	1756	C	G	snp102	2213	C	G	0.14651	0.0568802	2.57576	0.65764	77.6015	1.26071e-18	3.44781e-18
snp94	1756	C	G	snp103	2269	T	C	0.14651	0.0568802	2.57576	0.65764	77.6015	1.26071e-18	3.44781e-18
snp94	1756	C	G	snp105	2394	T	C	0.162022	0.0413674	3.91667	1	118	1.73388e-27	1.69396e-26
snp94	1756	C	G	snp107	2449	A	G	0.14651	0.0568802	2.57576	0.65764	77.6015	1.26071e-18	3.44781e-18
snp95	1907	A	G	snp99	2172	A	C	0.14651	0.0568802	2.57576	0.65764	77.6015	1.26071e-18	3.44781e-18
snp95	1907	A	G	snp101	2204	C	T	0.148521	0.0379201	3.91667	0.897569	105.913	7.7037e-25	3.72638e-24
snp95	1907	A	G	snp102	2213	C	G	0.14651	0.0568802	2.57576	0.65764	77.6015	1.26071e-18	3.44781e-18
snp95	1907	A	G	snp103	2269	T	C	0.14651	0.0568802	2.57576	0.65764	77.6015	1.26071e-18	3.44781e-18
snp95	1907	A	G	snp105	2394	T	C	0.162022	0.0413674	3.91667	1	118	1.73388e-27	1.69396e-26
snp95	1907	A	G	snp107	2449	A	G	0.14651	0.0568802	2.57576	0.65764	77.6015	1.26071e-18	3.44781e-18
snp99	2172	A	C	snp101	2204	C	T	0.1343	0.0521402	2.57576	0.590278	69.6528	7.07191e-17	1.60333e-16
snp99	2172	A	C	snp102	2213	C	G	0.201451	0.0782103	2.57576	1	118	1.73388e-27	1.69396e-26
snp99	2172	A	C	snp103	2269	T	C	0.201451	0.0782103	2.57576	1	118	1.73388e-27	1.69396e-26
snp99	2172	A	C	snp105	2394	T	C	0.14651	0.0568802	2.57576	0.65764	77.6015	1.26071e-18	3.44781e-18
snp99	2172	A	C	snp107	2449	A	G	0.201451	0.0782103	2.57576	1	118	1.73388e-27	1.69396e-26
snp101	2204	C	T	snp102	2213	C	G	0.1343	0.0521402	2.57576	0.590278	69.6528	7.07191e-17	1.60333e-16
snp101	2204	C	T	snp103	2269	T	C	0.1343	0.0521402	2.57576	0.590278	69.6528	7.07191e-17	1.60333e-16
snp101	2204	C	T	snp105	2394	T	C	0.148521	0.0379201	3.91667	0.897569	105.913	7.7037e-25	3.72638e-24
snp101	2204	C	T	snp107	2449	A	G	0.1343	0.0521402	2.57576	0.590278	69.6528	7.07191e-17	1.60333e-16
snp102	2213	C	G	snp103	2269	T	C	0.201451	0.0782103	2.57576	1	118	1.73388e-27	1.69396e-26
snp102	2213	C	G	snp105	2394	T	C	0.14651	0.0568802	2.57576	0.65764	77.6015	1.26071e-18	3.44781e-18
snp102	2213	C	G	snp107	2449	A	G	0.201451	0.0782103	2.57576	1	118	1.73388e-27	1.69396e-26
snp103	2269	T	C	snp105	2394	T	C	0.14651	0.0568802	2.57576	0.65764	77.6015	1.26071e-18	3.44781e-18
snp103	2269	T	C	snp107	2449	A	G	0.201451	0.0782103	2.57576	1	118	1.73388e-27	1.69396e-26
snp105	2394	T	C	snp107	2449	A	G	0.14651	0.0568802	2.57576	0.65764	77.6015	1.26071e-18	3.44781e-18

## Sheet: Figure4B
Mamu-E transcript region	Number of SNPs	Number of deletions	Number of insertions	Number of SAPs
5' UTR	3	0	0	NA
SP	1	0	0	1
Alpha1	12	0	0	9
Alpha2	16	0	0	9
Alpha3	16	0	2	8
TM	16	3	0	11
Cyto	9	0	0	7
3' UTR	35	0	0	NA

## Sheet: Figure4C
	snp3	snp4	snp5	snp6	snp8	snp10	snp11	snp12	snp13	snp14	snp15	snp19	snp20	snp27	snp28	snp32	snp33	snp34	snp38	snp55	snp57	snp58	snp59	del2	snp60	snp61	snp62	snp63	snp64	snp65	snp66	snp67	snp68	snp70	snp71	snp72	snp73	snp74	snp75	snp76	snp78	snp79	snp83	snp84	snp88	snp92	snp94	snp95	snp99
snp3	0	0.978069	0.409722	0.851211	0.996133	0.409722	0.934653	0.0822013	0.0822013	0.0822013	0.409722	0.879216	0.890548	0.150079	0.115686	0.413517	0.150079	0.920768	5.55112e-16	0.947738	0.34236	0.800905	0.409722	0.777412	0.777412	0.777412	0.920768	0.489965	0.409722	5.55112e-16	0.34236	0.34236	0.34236	5.55112e-16	0.34236	5.55112e-16	0.34236	0.34236	0.34236	0.34236	5.55112e-16	0.409722	0.0822013	0.307592	0.34236	0.0823658	0.34236	0.34236	5.55112e-16
snp4	0.978069	0	0.961427	0.999864	0.584158	0.961427	0.569169	0.940025	0.940025	0.940025	0.961427	0.680373	0.616612	0.969986	0.972107	0.944679	0.969986	0.392361	0.978069	0.977342	0.992363	0.913684	0.961427	0.903498	0.903498	0.903498	0.392361	0.932135	0.961427	0.978069	0.992363	0.992363	0.992363	0.978069	0.992363	0.978069	0.992363	0.992363	0.992363	0.992363	0.978069	0.961427	0.981713	0.991052	0.992363	0.978069	0.992363	0.992363	0.978069
snp5	0.409722	0.961427	0	0.966626	0.907242	-4.44089e-16	0.961427	0.356855	0.356855	0.356855	-4.44089e-16	0.928704	0.89939	0.498311	0.478009	0.653812	0.498311	0.953231	0.409722	0.969151	0.102431	0.882479	-4.44089e-16	0.868611	0.868611	0.868611	0.953231	0.698938	-4.44089e-16	0.409722	0.102431	0.102431	0.102431	0.409722	0.102431	0.409722	0.102431	0.102431	0.102431	0.102431	0.409722	-4.44089e-16	0.356855	0.1475	0.102431	0.409722	0.102431	0.102431	0.409722
snp6	0.851211	0.999864	0.966626	0	0.859277	0.966626	0.975488	0.914466	0.914466	0.914466	0.966626	0.999305	0.993812	0.880776	0.874022	0.931794	0.681186	0.970279	0.851211	0.980396	0.995589	0.925317	0.966626	0.916505	0.916505	0.916505	0.970279	0.808681	0.966626	0.851211	0.995589	0.995589	0.995589	0.851211	0.995589	0.851211	0.995589	0.995589	0.995589	0.995589	0.851211	0.966626	0.914466	0.999877	0.995589	0.891727	0.995589	0.995589	0.851211
snp8	0.996133	0.584158	0.907242	0.859277	0	0.907242	0.584158	0.999992	0.999992	0.999992	0.907242	0.845644	0.646648	0.999813	0.978272	0.990557	0.999813	0.495798	0.996133	0.945513	0.947789	0.79243	0.907242	0.866712	0.866712	0.866712	0.495798	0.980521	0.907242	0.996133	0.947789	0.947789	0.947789	0.996133	0.947789	0.996133	0.947789	0.947789	0.947789	0.947789	0.996133	0.907242	0.999992	0.962951	0.947789	0.99958	0.947789	0.947789	0.996133
snp10	0.409722	0.961427	-4.44089e-16	0.966626	0.907242	0	0.961427	0.356855	0.356855	0.356855	-4.44089e-16	0.928704	0.89939	0.498311	0.478009	0.653812	0.498311	0.953231	0.409722	0.969151	0.102431	0.882479	-4.44089e-16	0.868611	0.868611	0.868611	0.953231	0.698938	-4.44089e-16	0.409722	0.102431	0.102431	0.102431	0.409722	0.102431	0.409722	0.102431	0.102431	0.102431	0.102431	0.409722	-4.44089e-16	0.356855	0.1475	0.102431	0.409722	0.102431	0.102431	0.409722
snp11	0.934653	0.569169	0.961427	0.975488	0.584158	0.961427	0	0.940025	0.940025	0.940025	0.961427	0.843839	0.616612	0.923115	0.926105	0.888579	0.923115	0.175248	0.934653	0.977342	0.957025	0.913684	0.961427	0.903498	0.903498	0.903498	0.175248	0.871878	0.961427	0.934653	0.957025	0.957025	0.957025	0.934653	0.957025	0.934653	0.957025	0.957025	0.957025	0.957025	0.934653	0.961427	0.940025	0.954754	0.957025	0.934653	0.957025	0.957025	0.934653
snp12	0.0822013	0.940025	0.356855	0.914466	0.999992	0.356855	0.940025	0	-4.44089e-16	-4.44089e-16	0.356855	0.889144	0.843566	0.219944	0.188378	0.461727	0.219944	0.927281	0.0822013	0.952034	0.436282	0.817271	0.356855	0.795709	0.795709	0.795709	0.927281	0.531891	0.356855	0.0822013	0.436282	0.436282	0.436282	0.0822013	0.436282	0.0822013	0.436282	0.436282	0.436282	0.436282	0.0822013	0.356855	0.167352	0.400414	0.436282	0.162562	0.436282	0.436282	0.0822013
snp13	0.0822013	0.940025	0.356855	0.914466	0.999992	0.356855	0.940025	-4.44089e-16	0	-4.44089e-16	0.356855	0.889144	0.843566	0.219944	0.188378	0.461727	0.219944	0.927281	0.0822013	0.952034	0.436282	0.817271	0.356855	0.795709	0.795709	0.795709	0.927281	0.531891	0.356855	0.0822013	0.436282	0.436282	0.436282	0.0822013	0.436282	0.0822013	0.436282	0.436282	0.436282	0.436282	0.0822013	0.356855	0.167352	0.400414	0.436282	0.162562	0.436282	0.436282	0.0822013
snp14	0.0822013	0.940025	0.356855	0.914466	0.999992	0.356855	0.940025	-4.44089e-16	-4.44089e-16	0	0.356855	0.889144	0.843566	0.219944	0.188378	0.461727	0.219944	0.927281	0.0822013	0.952034	0.436282	0.817271	0.356855	0.795709	0.795709	0.795709	0.927281	0.531891	0.356855	0.0822013	0.436282	0.436282	0.436282	0.0822013	0.436282	0.0822013	0.436282	0.436282	0.436282	0.436282	0.0822013	0.356855	0.167352	0.400414	0.436282	0.162562	0.436282	0.436282	0.0822013
snp15	0.409722	0.961427	-4.44089e-16	0.966626	0.907242	-4.44089e-16	0.961427	0.356855	0.356855	0.356855	0	0.928704	0.89939	0.498311	0.478009	0.653812	0.498311	0.953231	0.409722	0.969151	0.102431	0.882479	-4.44089e-16	0.868611	0.868611	0.868611	0.953231	0.698938	-4.44089e-16	0.409722	0.102431	0.102431	0.102431	0.409722	0.102431	0.409722	0.102431	0.102431	0.102431	0.102431	0.409722	-4.44089e-16	0.356855	0.1475	0.102431	0.409722	0.102431	0.102431	0.409722
snp19	0.879216	0.680373	0.928704	0.999305	0.845644	0.928704	0.843839	0.889144	0.889144	0.889144	0.928704	0	0.291358	0.957882	0.942504	0.889949	0.957882	0.758571	0.879216	0.999606	0.920567	0.840456	0.928704	0.911099	0.911099	0.911099	0.758571	0.957913	0.928704	0.879216	0.920567	0.920567	0.920567	0.879216	0.920567	0.879216	0.920567	0.920567	0.920567	0.920567	0.879216	0.928704	0.889144	0.916368	0.920567	0.879216	0.920567	0.920567	0.879216
snp20	0.890548	0.616612	0.89939	0.993812	0.646648	0.89939	0.616612	0.843566	0.843566	0.843566	0.89939	0.291358	0	0.955989	0.942803	0.876721	0.955989	0.535147	0.890548	0.994765	0.940781	0.774859	0.89939	0.850251	0.850251	0.850251	0.535147	0.940609	0.89939	0.890548	0.940781	0.940781	0.940781	0.890548	0.940781	0.890548	0.940781	0.940781	0.940781	0.940781	0.890548	0.89939	0.902732	0.935761	0.940781	0.890548	0.940781	0.940781	0.890548
snp27	0.150079	0.969986	0.498311	0.880776	0.999813	0.498311	0.923115	0.219944	0.219944	0.219944	0.498311	0.957882	0.955989	0	0.258083	0.535643	0.290178	0.906778	0.150079	0.938509	0.441058	0.765749	0.498311	0.738107	0.738107	0.738107	0.906778	0.606665	0.498311	0.150079	0.441058	0.441058	0.441058	0.150079	0.441058	0.150079	0.441058	0.441058	0.441058	0.441058	0.150079	0.498311	0.219944	0.411508	0.441058	0.223463	0.441058	0.441058	0.150079
snp28	0.115686	0.972107	0.478009	0.874022	0.978272	0.478009	0.926105	0.188378	0.188378	0.188378	0.478009	0.942504	0.942803	0.258083	0	0.507777	0.258083	0.910403	0.115686	0.940901	0.41844	0.774859	0.478009	0.850251	0.850251	0.850251	0.910403	0.580116	0.478009	0.115686	0.41844	0.41844	0.41844	0.115686	0.41844	0.115686	0.41844	0.41844	0.41844	0.41844	0.115686	0.478009	0.188378	0.387694	0.41844	0.191129	0.41844	0.41844	0.115686
snp32	0.413517	0.944679	0.653812	0.931794	0.990557	0.653812	0.888579	0.461727	0.461727	0.461727	0.653812	0.889949	0.876721	0.535643	0.507777	0	0.535643	0.864904	0.413517	0.796645	0.614305	0.660527	0.653812	0.620469	0.620469	0.620469	0.864904	0.130351	0.653812	0.413517	0.614305	0.614305	0.614305	0.413517	0.614305	0.413517	0.614305	0.614305	0.614305	0.614305	0.413517	0.653812	0.461727	0.593914	0.614305	0.471103	0.614305	0.614305	0.413517
snp33	0.150079	0.969986	0.498311	0.681186	0.999813	0.498311	0.923115	0.219944	0.219944	0.219944	0.498311	0.957882	0.955989	0.290178	0.258083	0.535643	0	0.906778	0.150079	0.938509	0.441058	0.765749	0.498311	0.738107	0.738107	0.738107	0.906778	0.399903	0.498311	0.150079	0.441058	0.441058	0.441058	0.150079	0.441058	0.150079	0.441058	0.441058	0.441058	0.441058	0.150079	0.498311	0.219944	0.411508	0.441058	0.223463	0.441058	0.441058	0.150079
snp34	0.920768	0.392361	0.953231	0.970279	0.495798	0.953231	0.175248	0.927281	0.927281	0.927281	0.953231	0.758571	0.535147	0.906778	0.910403	0.864904	0.906778	0	0.920768	0.972527	0.947894	0.895343	0.953231	0.882993	0.882993	0.882993	2.22045e-16	0.844654	0.953231	0.920768	0.947894	0.947894	0.947894	0.920768	0.947894	0.920768	0.947894	0.947894	0.947894	0.947894	0.920768	0.953231	0.927281	0.945139	0.947894	0.920768	0.947894	0.947894	0.920768
snp38	5.55112e-16	0.978069	0.409722	0.851211	0.996133	0.409722	0.934653	0.0822013	0.0822013	0.0822013	0.409722	0.879216	0.890548	0.150079	0.115686	0.413517	0.150079	0.920768	0	0.947738	0.34236	0.800905	0.409722	0.777412	0.777412	0.777412	0.920768	0.489965	0.409722	5.55112e-16	0.34236	0.34236	0.34236	5.55112e-16	0.34236	5.55112e-16	0.34236	0.34236	0.34236	0.34236	5.55112e-16	0.409722	0.0822013	0.307592	0.34236	0.0823658	0.34236	0.34236	5.55112e-16
snp55	0.947738	0.977342	0.969151	0.980396	0.945513	0.969151	0.977342	0.952034	0.952034	0.952034	0.969151	0.999606	0.994765	0.938509	0.940901	0.796645	0.938509	0.972527	0.947738	0	0.96563	0.930966	0.969151	0.922821	0.922821	0.922821	0.972527	0.823152	0.969151	0.947738	0.96563	0.96563	0.96563	0.947738	0.96563	0.947738	0.96563	0.96563	0.96563	0.96563	0.947738	0.969151	0.952034	0.963813	0.96563	0.947738	0.96563	0.96563	0.947738
snp57	0.34236	0.992363	0.102431	0.995589	0.947789	0.102431	0.957025	0.436282	0.436282	0.436282	0.102431	0.920567	0.940781	0.441058	0.41844	0.614305	0.441058	0.947894	0.34236	0.96563	0	0.869067	0.102431	0.853617	0.853617	0.853617	0.947894	0.664581	0.102431	0.34236	1.11022e-16	1.11022e-16	1.11022e-16	0.34236	1.11022e-16	0.34236	1.11022e-16	1.11022e-16	1.11022e-16	1.11022e-16	0.34236	0.102431	0.283459	0.0502128	1.11022e-16	0.34236	1.11022e-16	1.11022e-16	0.34236
snp58	0.800905	0.913684	0.882479	0.925317	0.79243	0.882479	0.913684	0.817271	0.817271	0.817271	0.882479	0.840456	0.774859	0.765749	0.774859	0.660527	0.765749	0.895343	0.800905	0.930966	0.869067	0	0.882479	0.105546	0.105546	0.105546	0.895343	0.609644	0.882479	0.800905	0.869067	0.869067	0.869067	0.800905	0.869067	0.800905	0.869067	0.869067	0.869067	0.869067	0.800905	0.882479	0.817271	0.862145	0.869067	0.83491	0.869067	0.869067	0.800905
snp59	0.409722	0.961427	-4.44089e-16	0.966626	0.907242	-4.44089e-16	0.961427	0.356855	0.356855	0.356855	-4.44089e-16	0.928704	0.89939	0.498311	0.478009	0.653812	0.498311	0.953231	0.409722	0.969151	0.102431	0.882479	0	0.868611	0.868611	0.868611	0.953231	0.698938	-4.44089e-16	0.409722	0.102431	0.102431	0.102431	0.409722	0.102431	0.409722	0.102431	0.102431	0.102431	0.102431	0.409722	-4.44089e-16	0.356855	0.1475	0.102431	0.409722	0.102431	0.102431	0.409722
del2	0.777412	0.903498	0.868611	0.916505	0.866712	0.868611	0.903498	0.795709	0.795709	0.795709	0.868611	0.911099	0.850251	0.738107	0.850251	0.620469	0.738107	0.882993	0.777412	0.922821	0.853617	0.105546	0.868611	0	3.33067e-16	3.33067e-16	0.882993	0.563582	0.868611	0.777412	0.853617	0.853617	0.853617	0.777412	0.853617	0.777412	0.853617	0.853617	0.853617	0.853617	0.777412	0.868611	0.795709	0.845878	0.853617	0.812892	0.853617	0.853617	0.777412
snp60	0.777412	0.903498	0.868611	0.916505	0.866712	0.868611	0.903498	0.795709	0.795709	0.795709	0.868611	0.911099	0.850251	0.738107	0.850251	0.620469	0.738107	0.882993	0.777412	0.922821	0.853617	0.105546	0.868611	3.33067e-16	0	3.33067e-16	0.882993	0.563582	0.868611	0.777412	0.853617	0.853617	0.853617	0.777412	0.853617	0.777412	0.853617	0.853617	0.853617	0.853617	0.777412	0.868611	0.795709	0.845878	0.853617	0.812892	0.853617	0.853617	0.777412
snp61	0.777412	0.903498	0.868611	0.916505	0.866712	0.868611	0.903498	0.795709	0.795709	0.795709	0.868611	0.911099	0.850251	0.738107	0.850251	0.620469	0.738107	0.882993	0.777412	0.922821	0.853617	0.105546	0.868611	3.33067e-16	3.33067e-16	0	0.882993	0.563582	0.868611	0.777412	0.853617	0.853617	0.853617	0.777412	0.853617	0.777412	0.853617	0.853617	0.853617	0.853617	0.777412	0.868611	0.795709	0.845878	0.853617	0.812892	0.853617	0.853617	0.777412
snp62	0.920768	0.392361	0.953231	0.970279	0.495798	0.953231	0.175248	0.927281	0.927281	0.927281	0.953231	0.758571	0.535147	0.906778	0.910403	0.864904	0.906778	2.22045e-16	0.920768	0.972527	0.947894	0.895343	0.953231	0.882993	0.882993	0.882993	0	0.844654	0.953231	0.920768	0.947894	0.947894	0.947894	0.920768	0.947894	0.920768	0.947894	0.947894	0.947894	0.947894	0.920768	0.953231	0.927281	0.945139	0.947894	0.920768	0.947894	0.947894	0.920768
snp63	0.489965	0.932135	0.698938	0.808681	0.980521	0.698938	0.871878	0.531891	0.531891	0.531891	0.698938	0.957913	0.940609	0.606665	0.580116	0.130351	0.399903	0.844654	0.489965	0.823152	0.664581	0.609644	0.698938	0.563582	0.563582	0.563582	0.844654	0	0.698938	0.489965	0.664581	0.664581	0.664581	0.489965	0.664581	0.489965	0.664581	0.664581	0.664581	0.664581	0.489965	0.698938	0.531891	0.646848	0.664581	0.542953	0.664581	0.664581	0.489965
snp64	0.409722	0.961427	-4.44089e-16	0.966626	0.907242	-4.44089e-16	0.961427	0.356855	0.356855	0.356855	-4.44089e-16	0.928704	0.89939	0.498311	0.478009	0.653812	0.498311	0.953231	0.409722	0.969151	0.102431	0.882479	-4.44089e-16	0.868611	0.868611	0.868611	0.953231	0.698938	0	0.409722	0.102431	0.102431	0.102431	0.409722	0.102431	0.409722	0.102431	0.102431	0.102431	0.102431	0.409722	-4.44089e-16	0.356855	0.1475	0.102431	0.409722	0.102431	0.102431	0.409722
snp65	5.55112e-16	0.978069	0.409722	0.851211	0.996133	0.409722	0.934653	0.0822013	0.0822013	0.0822013	0.409722	0.879216	0.890548	0.150079	0.115686	0.413517	0.150079	0.920768	5.55112e-16	0.947738	0.34236	0.800905	0.409722	0.777412	0.777412	0.777412	0.920768	0.489965	0.409722	0	0.34236	0.34236	0.34236	5.55112e-16	0.34236	5.55112e-16	0.34236	0.34236	0.34236	0.34236	5.55112e-16	0.409722	0.0822013	0.307592	0.34236	0.0823658	0.34236	0.34236	5.55112e-16
snp66	0.34236	0.992363	0.102431	0.995589	0.947789	0.102431	0.957025	0.436282	0.436282	0.436282	0.102431	0.920567	0.940781	0.441058	0.41844	0.614305	0.441058	0.947894	0.34236	0.96563	1.11022e-16	0.869067	0.102431	0.853617	0.853617	0.853617	0.947894	0.664581	0.102431	0.34236	0	1.11022e-16	1.11022e-16	0.34236	1.11022e-16	0.34236	1.11022e-16	1.11022e-16	1.11022e-16	1.11022e-16	0.34236	0.102431	0.283459	0.0502128	1.11022e-16	0.34236	1.11022e-16	1.11022e-16	0.34236
snp67	0.34236	0.992363	0.102431	0.995589	0.947789	0.102431	0.957025	0.436282	0.436282	0.436282	0.102431	0.920567	0.940781	0.441058	0.41844	0.614305	0.441058	0.947894	0.34236	0.96563	1.11022e-16	0.869067	0.102431	0.853617	0.853617	0.853617	0.947894	0.664581	0.102431	0.34236	1.11022e-16	0	1.11022e-16	0.34236	1.11022e-16	0.34236	1.11022e-16	1.11022e-16	1.11022e-16	1.11022e-16	0.34236	0.102431	0.283459	0.0502128	1.11022e-16	0.34236	1.11022e-16	1.11022e-16	0.34236
snp68	0.34236	0.992363	0.102431	0.995589	0.947789	0.102431	0.957025	0.436282	0.436282	0.436282	0.102431	0.920567	0.940781	0.441058	0.41844	0.614305	0.441058	0.947894	0.34236	0.96563	1.11022e-16	0.869067	0.102431	0.853617	0.853617	0.853617	0.947894	0.664581	0.102431	0.34236	1.11022e-16	1.11022e-16	0	0.34236	1.11022e-16	0.34236	1.11022e-16	1.11022e-16	1.11022e-16	1.11022e-16	0.34236	0.102431	0.283459	0.0502128	1.11022e-16	0.34236	1.11022e-16	1.11022e-16	0.34236
snp70	5.55112e-16	0.978069	0.409722	0.851211	0.996133	0.409722	0.934653	0.0822013	0.0822013	0.0822013	0.409722	0.879216	0.890548	0.150079	0.115686	0.413517	0.150079	0.920768	5.55112e-16	0.947738	0.34236	0.800905	0.409722	0.777412	0.777412	0.777412	0.920768	0.489965	0.409722	5.55112e-16	0.34236	0.34236	0.34236	0	0.34236	5.55112e-16	0.34236	0.34236	0.34236	0.34236	5.55112e-16	0.409722	0.0822013	0.307592	0.34236	0.0823658	0.34236	0.34236	5.55112e-16
snp71	0.34236	0.992363	0.102431	0.995589	0.947789	0.102431	0.957025	0.436282	0.436282	0.436282	0.102431	0.920567	0.940781	0.441058	0.41844	0.614305	0.441058	0.947894	0.34236	0.96563	1.11022e-16	0.869067	0.102431	0.853617	0.853617	0.853617	0.947894	0.664581	0.102431	0.34236	1.11022e-16	1.11022e-16	1.11022e-16	0.34236	0	0.34236	1.11022e-16	1.11022e-16	1.11022e-16	1.11022e-16	0.34236	0.102431	0.283459	0.0502128	1.11022e-16	0.34236	1.11022e-16	1.11022e-16	0.34236
snp72	5.55112e-16	0.978069	0.409722	0.851211	0.996133	0.409722	0.934653	0.0822013	0.0822013	0.0822013	0.409722	0.879216	0.890548	0.150079	0.115686	0.413517	0.150079	0.920768	5.55112e-16	0.947738	0.34236	0.800905	0.409722	0.777412	0.777412	0.777412	0.920768	0.489965	0.409722	5.55112e-16	0.34236	0.34236	0.34236	5.55112e-16	0.34236	0	0.34236	0.34236	0.34236	0.34236	5.55112e-16	0.409722	0.0822013	0.307592	0.34236	0.0823658	0.34236	0.34236	5.55112e-16
snp73	0.34236	0.992363	0.102431	0.995589	0.947789	0.102431	0.957025	0.436282	0.436282	0.436282	0.102431	0.920567	0.940781	0.441058	0.41844	0.614305	0.441058	0.947894	0.34236	0.96563	1.11022e-16	0.869067	0.102431	0.853617	0.853617	0.853617	0.947894	0.664581	0.102431	0.34236	1.11022e-16	1.11022e-16	1.11022e-16	0.34236	1.11022e-16	0.34236	0	1.11022e-16	1.11022e-16	1.11022e-16	0.34236	0.102431	0.283459	0.0502128	1.11022e-16	0.34236	1.11022e-16	1.11022e-16	0.34236
snp74	0.34236	0.992363	0.102431	0.995589	0.947789	0.102431	0.957025	0.436282	0.436282	0.436282	0.102431	0.920567	0.940781	0.441058	0.41844	0.614305	0.441058	0.947894	0.34236	0.96563	1.11022e-16	0.869067	0.102431	0.853617	0.853617	0.853617	0.947894	0.664581	0.102431	0.34236	1.11022e-16	1.11022e-16	1.11022e-16	0.34236	1.11022e-16	0.34236	1.11022e-16	0	1.11022e-16	1.11022e-16	0.34236	0.102431	0.283459	0.0502128	1.11022e-16	0.34236	1.11022e-16	1.11022e-16	0.34236
snp75	0.34236	0.992363	0.102431	0.995589	0.947789	0.102431	0.957025	0.436282	0.436282	0.436282	0.102431	0.920567	0.940781	0.441058	0.41844	0.614305	0.441058	0.947894	0.34236	0.96563	1.11022e-16	0.869067	0.102431	0.853617	0.853617	0.853617	0.947894	0.664581	0.102431	0.34236	1.11022e-16	1.11022e-16	1.11022e-16	0.34236	1.11022e-16	0.34236	1.11022e-16	1.11022e-16	0	1.11022e-16	0.34236	0.102431	0.283459	0.0502128	1.11022e-16	0.34236	1.11022e-16	1.11022e-16	0.34236
snp76	0.34236	0.992363	0.102431	0.995589	0.947789	0.102431	0.957025	0.436282	0.436282	0.436282	0.102431	0.920567	0.940781	0.441058	0.41844	0.614305	0.441058	0.947894	0.34236	0.96563	1.11022e-16	0.869067	0.102431	0.853617	0.853617	0.853617	0.947894	0.664581	0.102431	0.34236	1.11022e-16	1.11022e-16	1.11022e-16	0.34236	1.11022e-16	0.34236	1.11022e-16	1.11022e-16	1.11022e-16	0	0.34236	0.102431	0.283459	0.0502128	1.11022e-16	0.34236	1.11022e-16	1.11022e-16	0.34236
snp78	5.55112e-16	0.978069	0.409722	0.851211	0.996133	0.409722	0.934653	0.0822013	0.0822013	0.0822013	0.409722	0.879216	0.890548	0.150079	0.115686	0.413517	0.150079	0.920768	5.55112e-16	0.947738	0.34236	0.800905	0.409722	0.777412	0.777412	0.777412	0.920768	0.489965	0.409722	5.55112e-16	0.34236	0.34236	0.34236	5.55112e-16	0.34236	5.55112e-16	0.34236	0.34236	0.34236	0.34236	0	0.409722	0.0822013	0.307592	0.34236	0.0823658	0.34236	0.34236	5.55112e-16
snp79	0.409722	0.961427	-4.44089e-16	0.966626	0.907242	-4.44089e-16	0.961427	0.356855	0.356855	0.356855	-4.44089e-16	0.928704	0.89939	0.498311	0.478009	0.653812	0.498311	0.953231	0.409722	0.969151	0.102431	0.882479	-4.44089e-16	0.868611	0.868611	0.868611	0.953231	0.698938	-4.44089e-16	0.409722	0.102431	0.102431	0.102431	0.409722	0.102431	0.409722	0.102431	0.102431	0.102431	0.102431	0.409722	0	0.356855	0.1475	0.102431	0.409722	0.102431	0.102431	0.409722
snp83	0.0822013	0.981713	0.356855	0.914466	0.999992	0.356855	0.940025	0.167352	0.167352	0.167352	0.356855	0.889144	0.902732	0.219944	0.188378	0.461727	0.219944	0.927281	0.0822013	0.952034	0.283459	0.817271	0.356855	0.795709	0.795709	0.795709	0.927281	0.531891	0.356855	0.0822013	0.283459	0.283459	0.283459	0.0822013	0.283459	0.0822013	0.283459	0.283459	0.283459	0.283459	0.0822013	0.356855	0	0.245578	0.283459	0.0822013	0.283459	0.283459	0.0822013
snp84	0.307592	0.991052	0.1475	0.999877	0.962951	0.1475	0.954754	0.400414	0.400414	0.400414	0.1475	0.916368	0.935761	0.411508	0.387694	0.593914	0.411508	0.945139	0.307592	0.963813	0.0502128	0.862145	0.1475	0.845878	0.845878	0.845878	0.945139	0.646848	0.1475	0.307592	0.0502128	0.0502128	0.0502128	0.307592	0.0502128	0.307592	0.0502128	0.0502128	0.0502128	0.0502128	0.307592	0.1475	0.245578	0	0.0502128	0.307592	0.0502128	0.0502128	0.307592
snp88	0.34236	0.992363	0.102431	0.995589	0.947789	0.102431	0.957025	0.436282	0.436282	0.436282	0.102431	0.920567	0.940781	0.441058	0.41844	0.614305	0.441058	0.947894	0.34236	0.96563	1.11022e-16	0.869067	0.102431	0.853617	0.853617	0.853617	0.947894	0.664581	0.102431	0.34236	1.11022e-16	1.11022e-16	1.11022e-16	0.34236	1.11022e-16	0.34236	1.11022e-16	1.11022e-16	1.11022e-16	1.11022e-16	0.34236	0.102431	0.283459	0.0502128	0	0.34236	1.11022e-16	1.11022e-16	0.34236
snp92	0.0823658	0.978069	0.409722	0.891727	0.99958	0.409722	0.934653	0.162562	0.162562	0.162562	0.409722	0.879216	0.890548	0.223463	0.191129	0.471103	0.223463	0.920768	0.0823658	0.947738	0.34236	0.83491	0.409722	0.812892	0.812892	0.812892	0.920768	0.542953	0.409722	0.0823658	0.34236	0.34236	0.34236	0.0823658	0.34236	0.0823658	0.34236	0.34236	0.34236	0.34236	0.0823658	0.409722	0.0822013	0.307592	0.34236	0	0.34236	0.34236	0.0823658
snp94	0.34236	0.992363	0.102431	0.995589	0.947789	0.102431	0.957025	0.436282	0.436282	0.436282	0.102431	0.920567	0.940781	0.441058	0.41844	0.614305	0.441058	0.947894	0.34236	0.96563	1.11022e-16	0.869067	0.102431	0.853617	0.853617	0.853617	0.947894	0.664581	0.102431	0.34236	1.11022e-16	1.11022e-16	1.11022e-16	0.34236	1.11022e-16	0.34236	1.11022e-16	1.11022e-16	1.11022e-16	1.11022e-16	0.34236	0.102431	0.283459	0.0502128	1.11022e-16	0.34236	0	1.11022e-16	0.34236
snp95	0.34236	0.992363	0.102431	0.995589	0.947789	0.102431	0.957025	0.436282	0.436282	0.436282	0.102431	0.920567	0.940781	0.441058	0.41844	0.614305	0.441058	0.947894	0.34236	0.96563	1.11022e-16	0.869067	0.102431	0.853617	0.853617	0.853617	0.947894	0.664581	0.102431	0.34236	1.11022e-16	1.11022e-16	1.11022e-16	0.34236	1.11022e-16	0.34236	1.11022e-16	1.11022e-16	1.11022e-16	1.11022e-16	0.34236	0.102431	0.283459	0.0502128	1.11022e-16	0.34236	1.11022e-16	0	0.34236
snp99	5.55112e-16	0.978069	0.409722	0.851211	0.996133	0.409722	0.934653	0.0822013	0.0822013	0.0822013	0.409722	0.879216	0.890548	0.150079	0.115686	0.413517	0.150079	0.920768	5.55112e-16	0.947738	0.34236	0.800905	0.409722	0.777412	0.777412	0.777412	0.920768	0.489965	0.409722	5.55112e-16	0.34236	0.34236	0.34236	5.55112e-16	0.34236	5.55112e-16	0.34236	0.34236	0.34236	0.34236	5.55112e-16	0.409722	0.0822013	0.307592	0.34236	0.0823658	0.34236	0.34236	0
snp101	0.409722	0.961427	-4.44089e-16	0.966626	0.907242	-4.44089e-16	0.961427	0.356855	0.356855	0.356855	-4.44089e-16	0.928704	0.89939	0.498311	0.478009	0.653812	0.498311	0.953231	0.409722	0.969151	0.102431	0.882479	-4.44089e-16	0.868611	0.868611	0.868611	0.953231	0.698938	-4.44089e-16	0.409722	0.102431	0.102431	0.102431	0.409722	0.102431	0.409722	0.102431	0.102431	0.102431	0.102431	0.409722	-4.44089e-16	0.356855	0.1475	0.102431	0.409722	0.102431	0.102431	0.409722
snp102	5.55112e-16	0.978069	0.409722	0.851211	0.996133	0.409722	0.934653	0.0822013	0.0822013	0.0822013	0.409722	0.879216	0.890548	0.150079	0.115686	0.413517	0.150079	0.920768	5.55112e-16	0.947738	0.34236	0.800905	0.409722	0.777412	0.777412	0.777412	0.920768	0.489965	0.409722	5.55112e-16	0.34236	0.34236	0.34236	5.55112e-16	0.34236	5.55112e-16	0.34236	0.34236	0.34236	0.34236	5.55112e-16	0.409722	0.0822013	0.307592	0.34236	0.0823658	0.34236	0.34236	5.55112e-16
snp103	5.55112e-16	0.978069	0.409722	0.851211	0.996133	0.409722	0.934653	0.0822013	0.0822013	0.0822013	0.409722	0.879216	0.890548	0.150079	0.115686	0.413517	0.150079	0.920768	5.55112e-16	0.947738	0.34236	0.800905	0.409722	0.777412	0.777412	0.777412	0.920768	0.489965	0.409722	5.55112e-16	0.34236	0.34236	0.34236	5.55112e-16	0.34236	5.55112e-16	0.34236	0.34236	0.34236	0.34236	5.55112e-16	0.409722	0.0822013	0.307592	0.34236	0.0823658	0.34236	0.34236	5.55112e-16
snp105	0.34236	0.992363	0.102431	0.995589	0.947789	0.102431	0.957025	0.436282	0.436282	0.436282	0.102431	0.920567	0.940781	0.441058	0.41844	0.614305	0.441058	0.947894	0.34236	0.96563	1.11022e-16	0.869067	0.102431	0.853617	0.853617	0.853617	0.947894	0.664581	0.102431	0.34236	1.11022e-16	1.11022e-16	1.11022e-16	0.34236	1.11022e-16	0.34236	1.11022e-16	1.11022e-16	1.11022e-16	1.11022e-16	0.34236	0.102431	0.283459	0.0502128	1.11022e-16	0.34236	1.11022e-16	1.11022e-16	0.34236
snp107	5.55112e-16	0.978069	0.409722	0.851211	0.996133	0.409722	0.934653	0.0822013	0.0822013	0.0822013	0.409722	0.879216	0.890548	0.150079	0.115686	0.413517	0.150079	0.920768	5.55112e-16	0.947738	0.34236	0.800905	0.409722	0.777412	0.777412	0.777412	0.920768	0.489965	0.409722	5.55112e-16	0.34236	0.34236	0.34236	5.55112e-16	0.34236	5.55112e-16	0.34236	0.34236	0.34236	0.34236	5.55112e-16	0.409722	0.0822013	0.307592	0.34236	0.0823658	0.34236	0.34236	5.55112e-16
snp1	0.947738	0.977342	0.969151	0.980396	0.945513	0.969151	0.977342	0.952034	0.952034	0.952034	0.969151	0.999606	0.994765	0.938509	0.940901	0.796645	0.938509	0.972527	0.947738	1.11022e-16	0.96563	0.930966	0.969151	0.922821	0.922821	0.922821	0.972527	0.823152	0.969151	0.947738	0.96563	0.96563	0.96563	0.947738	0.96563	0.947738	0.96563	0.96563	0.96563	0.96563	0.947738	0.969151	0.952034	0.963813	0.96563	0.947738	0.96563	0.96563	0.947738
[truncated: 6 more columns]

## Sheet: Figure4D
	RH28808-C2_E*02:04	RH28809-C1_E*02:04	RH28833-C1_E*02:04	RH29084-C2_E*02:04	RH29215-C3_E*02:04	RH29299-C3_E*02:04	RH29301-C1_E*02:04	RH29306-C1_E*02:04	RH29341-C2_E*02:04	RH29479-C1_E*02:04	RH29483-C2_E*02:04	RH29511-C3_E*02:04	RH29515-C1_E*02:04	RH29535-C1_E*02:04	RH30028-C2_E*02:04	RH30434-C1_E*02:04	RH30407-C1_E*02:04	RH30426-C1_E*02:04	RH30429-C1_E*02:04	RH28938-C1_E*02:04	RH28828-C2_E*02:05V	RH30426-C2_E*02:05V	RH28810-C1_E*02:11	RH28835-C1_E*02:11	RH28885-C1_E*02:11	RH28930-C2_E*02:11	RH28949-C2_E*02:11	RH29014-C1_E*02:11	RH29116-C2_E*02:11	RH29214-C1_E*02:11	RH29215-C5_E*02:11	RH29306-C2_E*02:11	RH29341-C3_E*02:11	RH29482-C1_E*02:11	RH29514-C1_E*02:11	RH29515-C3_E*02:11	RH29523-C1_E*02:11	RH29528-C1_E*02:11	RH29535-C2_E*02:11	RH29548-C1_E*02:11	RH30025-C2_E*02:11	RH30412-C1_E*02:11	RH30427-C2_E*02:11	Rh28724-c1_E*02:11	RH30434-C2_E*02:11	RH28930-C1_E*02:10	RH28949-C1_E*02:10	RH29116-C1_E*02:10	RH29484-C2_E*02:10
RH28808-C2_E*02:04	0	0	0	0	0	0	0	0	0	0	0	0	0	0	0	0	0.000802998	0.000802998	0.000802998	0	0.0121509	0.012968	0.018301	0.018301	0.018301	0.018301	0.018301	0.018301	0.018301	0.018301	0.018301	0.018301	0.018301	0.018301	0.018301	0.018301	0.018301	0.018301	0.018301	0.018301	0.018301	0.018301	0.018301	0.018301	0.018301	0.0187128	0.0187128	0.0187128	0.0187128
RH28809-C1_E*02:04	0	0	0	0	0	0	0	0	0	0	0	0	0	0	0	0	0.000802998	0.000802998	0.000802998	0	0.0121509	0.012968	0.018301	0.018301	0.018301	0.018301	0.018301	0.018301	0.018301	0.018301	0.018301	0.018301	0.018301	0.018301	0.018301	0.018301	0.018301	0.018301	0.018301	0.018301	0.018301	0.018301	0.018301	0.018301	0.018301	0.0187128	0.0187128	0.0187128	0.0187128
RH28833-C1_E*02:04	0	0	0	0	0	0	0	0	0	0	0	0	0	0	0	0	0.000802998	0.000802998	0.000802998	0	0.0121509	0.012968	0.018301	0.018301	0.018301	0.018301	0.018301	0.018301	0.018301	0.018301	0.018301	0.018301	0.018301	0.018301	0.018301	0.018301	0.018301	0.018301	0.018301	0.018301	0.018301	0.018301	0.018301	0.018301	0.018301	0.0187128	0.0187128	0.0187128	0.0187128
RH29084-C2_E*02:04	0	0	0	0	0	0	0	0	0	0	0	0	0	0	0	0	0.000802998	0.000802998	0.000802998	0	0.0121509	0.012968	0.018301	0.018301	0.018301	0.018301	0.018301	0.018301	0.018301	0.018301	0.018301	0.018301	0.018301	0.018301	0.018301	0.018301	0.018301	0.018301	0.018301	0.018301	0.018301	0.018301	0.018301	0.018301	0.018301	0.0187128	0.0187128	0.0187128	0.0187128
RH29215-C3_E*02:04	0	0	0	0	0	0	0	0	0	0	0	0	0	0	0	0	0.000802998	0.000802998	0.000802998	0	0.0121509	0.012968	0.018301	0.018301	0.018301	0.018301	0.018301	0.018301	0.018301	0.018301	0.018301	0.018301	0.018301	0.018301	0.018301	0.018301	0.018301	0.018301	0.018301	0.018301	0.018301	0.018301	0.018301	0.018301	0.018301	0.0187128	0.0187128	0.0187128	0.0187128
RH29299-C3_E*02:04	0	0	0	0	0	0	0	0	0	0	0	0	0	0	0	0	0.000802998	0.000802998	0.000802998	0	0.0121509	0.012968	0.018301	0.018301	0.018301	0.018301	0.018301	0.018301	0.018301	0.018301	0.018301	0.018301	0.018301	0.018301	0.018301	0.018301	0.018301	0.018301	0.018301	0.018301	0.018301	0.018301	0.018301	0.018301	0.018301	0.0187128	0.0187128	0.0187128	0.0187128
RH29301-C1_E*02:04	0	0	0	0	0	0	0	0	0	0	0	0	0	0	0	0	0.000802998	0.000802998	0.000802998	0	0.0121509	0.012968	0.018301	0.018301	0.018301	0.018301	0.018301	0.018301	0.018301	0.018301	0.018301	0.018301	0.018301	0.018301	0.018301	0.018301	0.018301	0.018301	0.018301	0.018301	0.018301	0.018301	0.018301	0.018301	0.018301	0.0187128	0.0187128	0.0187128	0.0187128
RH29306-C1_E*02:04	0	0	0	0	0	0	0	0	0	0	0	0	0	0	0	0	0.000802998	0.000802998	0.000802998	0	0.0121509	0.012968	0.018301	0.018301	0.018301	0.018301	0.018301	0.018301	0.018301	0.018301	0.018301	0.018301	0.018301	0.018301	0.018301	0.018301	0.018301	0.018301	0.018301	0.018301	0.018301	0.018301	0.018301	0.018301	0.018301	0.0187128	0.0187128	0.0187128	0.0187128
RH29341-C2_E*02:04	0	0	0	0	0	0	0	0	0	0	0	0	0	0	0	0	0.000802998	0.000802998	0.000802998	0	0.0121509	0.012968	0.018301	0.018301	0.018301	0.018301	0.018301	0.018301	0.018301	0.018301	0.018301	0.018301	0.018301	0.018301	0.018301	0.018301	0.018301	0.018301	0.018301	0.018301	0.018301	0.018301	0.018301	0.018301	0.018301	0.0187128	0.0187128	0.0187128	0.0187128
RH29479-C1_E*02:04	0	0	0	0	0	0	0	0	0	0	0	0	0	0	0	0	0.000802998	0.000802998	0.000802998	0	0.0121509	0.012968	0.018301	0.018301	0.018301	0.018301	0.018301	0.018301	0.018301	0.018301	0.018301	0.018301	0.018301	0.018301	0.018301	0.018301	0.018301	0.018301	0.018301	0.018301	0.018301	0.018301	0.018301	0.018301	0.018301	0.0187128	0.0187128	0.0187128	0.0187128
RH29483-C2_E*02:04	0	0	0	0	0	0	0	0	0	0	0	0	0	0	0	0	0.000802998	0.000802998	0.000802998	0	0.0121509	0.012968	0.018301	0.018301	0.018301	0.018301	0.018301	0.018301	0.018301	0.018301	0.018301	0.018301	0.018301	0.018301	0.018301	0.018301	0.018301	0.018301	0.018301	0.018301	0.018301	0.018301	0.018301	0.018301	0.018301	0.0187128	0.0187128	0.0187128	0.0187128
RH29511-C3_E*02:04	0	0	0	0	0	0	0	0	0	0	0	0	0	0	0	0	0.000802998	0.000802998	0.000802998	0	0.0121509	0.012968	0.018301	0.018301	0.018301	0.018301	0.018301	0.018301	0.018301	0.018301	0.018301	0.018301	0.018301	0.018301	0.018301	0.018301	0.018301	0.018301	0.018301	0.018301	0.018301	0.018301	0.018301	0.018301	0.018301	0.0187128	0.0187128	0.0187128	0.0187128
RH29515-C1_E*02:04	0	0	0	0	0	0	0	0	0	0	0	0	0	0	0	0	0.000802998	0.000802998	0.000802998	0	0.0121509	0.012968	0.018301	0.018301	0.018301	0.018301	0.018301	0.018301	0.018301	0.018301	0.018301	0.018301	0.018301	0.018301	0.018301	0.018301	0.018301	0.018301	0.018301	0.018301	0.018301	0.018301	0.018301	0.018301	0.018301	0.0187128	0.0187128	0.0187128	0.0187128
RH29535-C1_E*02:04	0	0	0	0	0	0	0	0	0	0	0	0	0	0	0	0	0.000802998	0.000802998	0.000802998	0	0.0121509	0.012968	0.018301	0.018301	0.018301	0.018301	0.018301	0.018301	0.018301	0.018301	0.018301	0.018301	0.018301	0.018301	0.018301	0.018301	0.018301	0.018301	0.018301	0.018301	0.018301	0.018301	0.018301	0.018301	0.018301	0.0187128	0.0187128	0.0187128	0.0187128
RH30028-C2_E*02:04	0	0	0	0	0	0	0	0	0	0	0	0	0	0	0	0	0.000802998	0.000802998	0.000802998	0	0.0121509	0.012968	0.018301	0.018301	0.018301	0.018301	0.018301	0.018301	0.018301	0.018301	0.018301	0.018301	0.018301	0.018301	0.018301	0.018301	0.018301	0.018301	0.018301	0.018301	0.018301	0.018301	0.018301	0.018301	0.018301	0.0187128	0.0187128	0.0187128	0.0187128
RH30434-C1_E*02:04	0	0	0	0	0	0	0	0	0	0	0	0	0	0	0	0	0.000802998	0.000802998	0.000802998	0	0.0121509	0.012968	0.018301	0.018301	0.018301	0.018301	0.018301	0.018301	0.018301	0.018301	0.018301	0.018301	0.018301	0.018301	0.018301	0.018301	0.018301	0.018301	0.018301	0.018301	0.018301	0.018301	0.018301	0.018301	0.018301	0.0187128	0.0187128	0.0187128	0.0187128
RH30407-C1_E*02:04	0.000802998	0.000802998	0.000802998	0.000802998	0.000802998	0.000802998	0.000802998	0.000802998	0.000802998	0.000802998	0.000802998	0.000802998	0.000802998	0.000802998	0.000802998	0.000802998	0	0	0	0.000803105	0.012968	0.0121509	0.0191249	0.0191249	0.0191249	0.0191249	0.0191249	0.0191249	0.0191249	0.0191249	0.0191249	0.0191249	0.0191249	0.0191249	0.0191249	0.0191249	0.0191249	0.0191249	0.0191249	0.0191249	0.0191249	0.0191249	0.0191249	0.0191249	0.0191249	0.0195371	0.0195371	0.0195371	0.0195371
RH30426-C1_E*02:04	0.000802998	0.000802998	0.000802998	0.000802998	0.000802998	0.000802998	0.000802998	0.000802998	0.000802998	0.000802998	0.000802998	0.000802998	0.000802998	0.000802998	0.000802998	0.000802998	0	0	0	0.000803105	0.012968	0.0121509	0.0191249	0.0191249	0.0191249	0.0191249	0.0191249	0.0191249	0.0191249	0.0191249	0.0191249	0.0191249	0.0191249	0.0191249	0.0191249	0.0191249	0.0191249	0.0191249	0.0191249	0.0191249	0.0191249	0.0191249	0.0191249	0.0191249	0.0191249	0.0195371	0.0195371	0.0195371	0.0195371
RH30429-C1_E*02:04	0.000802998	0.000802998	0.000802998	0.000802998	0.000802998	0.000802998	0.000802998	0.000802998	0.000802998	0.000802998	0.000802998	0.000802998	0.000802998	0.000802998	0.000802998	0.000802998	0	0	0	0.000803105	0.012968	0.0121509	0.0191249	0.0191249	0.0191249	0.0191249	0.0191249	0.0191249	0.0191249	0.0191249	0.0191249	0.0191249	0.0191249	0.0191249	0.0191249	0.0191249	0.0191249	0.0191249	0.0191249	0.0191249	0.0191249	0.0191249	0.0191249	0.0191249	0.0191249	0.0195371	0.0195371	0.0195371	0.0195371
RH28938-C1_E*02:04	0	0	0	0	0	0	0	0	0	0	0	0	0	0	0	0	0.000803105	0.000803105	0.000803105	0	0.0121526	0.0129698	0.018301	0.018301	0.018301	0.018301	0.018301	0.018301	0.018301	0.018301	0.018301	0.018301	0.018301	0.018301	0.018301	0.018301	0.018301	0.018301	0.018301	0.018301	0.018301	0.018301	0.018301	0.018301	0.018301	0.0187128	0.0187128	0.0187128	0.0187128
RH28828-C2_E*02:05V	0.0121509	0.0121509	0.0121509	0.0121509	0.0121509	0.0121509	0.0121509	0.0121509	0.0121509	0.0121509	0.0121509	0.0121509	0.0121509	0.0121509	0.0121509	0.0121509	0.012968	0.012968	0.012968	0.0121526	0	0.000803966	0.0224568	0.0224568	0.0224568	0.0224568	0.0224568	0.0224568	0.0224568	0.0224568	0.0224568	0.0224568	0.0224568	0.0224568	0.0224568	0.0224568	0.0224568	0.0224568	0.0224568	0.0224568	0.0224568	0.0224568	0.0224568	0.0224568	0.0224568	0.0228714	0.0228714	0.0228714	0.0228714
RH30426-C2_E*02:05V	0.012968	0.012968	0.012968	0.012968	0.012968	0.012968	0.012968	0.012968	0.012968	0.012968	0.012968	0.012968	0.012968	0.012968	0.012968	0.012968	0.0121509	0.0121509	0.0121509	0.0129698	0.000803966	0	0.0232862	0.0232862	0.0232862	0.0232862	0.0232862	0.0232862	0.0232862	0.0232862	0.0232862	0.0232862	0.0232862	0.0232862	0.0232862	0.0232862	0.0232862	0.0232862	0.0232862	0.0232862	0.0232862	0.0232862	0.0232862	0.0232862	0.0232862	0.0237012	0.0237012	0.0237012	0.0237012
RH28810-C1_E*02:11	0.018301	0.018301	0.018301	0.018301	0.018301	0.018301	0.018301	0.018301	0.018301	0.018301	0.018301	0.018301	0.018301	0.018301	0.018301	0.018301	0.0191249	0.0191249	0.0191249	0.018301	0.0224568	0.0232862	0	0	0	0	0	0	0	0	0	0	0	0	0	0	0	0	0	0	0	0	0	0	0	0.000401875	0.000401875	0.000401875	0.000401875
RH28835-C1_E*02:11	0.018301	0.018301	0.018301	0.018301	0.018301	0.018301	0.018301	0.018301	0.018301	0.018301	0.018301	0.018301	0.018301	0.018301	0.018301	0.018301	0.0191249	0.0191249	0.0191249	0.018301	0.0224568	0.0232862	0	0	0	0	0	0	0	0	0	0	0	0	0	0	0	0	0	0	0	0	0	0	0	0.000401875	0.000401875	0.000401875	0.000401875
RH28885-C1_E*02:11	0.018301	0.018301	0.018301	0.018301	0.018301	0.018301	0.018301	0.018301	0.018301	0.018301	0.018301	0.018301	0.018301	0.018301	0.018301	0.018301	0.0191249	0.0191249	0.0191249	0.018301	0.0224568	0.0232862	0	0	0	0	0	0	0	0	0	0	0	0	0	0	0	0	0	0	0	0	0	0	0	0.000401875	0.000401875	0.000401875	0.000401875
RH28930-C2_E*02:11	0.018301	0.018301	0.018301	0.018301	0.018301	0.018301	0.018301	0.018301	0.018301	0.018301	0.018301	0.018301	0.018301	0.018301	0.018301	0.018301	0.0191249	0.0191249	0.0191249	0.018301	0.0224568	0.0232862	0	0	0	0	0	0	0	0	0	0	0	0	0	0	0	0	0	0	0	0	0	0	0	0.000401875	0.000401875	0.000401875	0.000401875
RH28949-C2_E*02:11	0.018301	0.018301	0.018301	0.018301	0.018301	0.018301	0.018301	0.018301	0.018301	0.018301	0.018301	0.018301	0.018301	0.018301	0.018301	0.018301	0.0191249	0.0191249	0.0191249	0.018301	0.0224568	0.0232862	0	0	0	0	0	0	0	0	0	0	0	0	0	0	0	0	0	0	0	0	0	0	0	0.000401875	0.000401875	0.000401875	0.000401875
RH29014-C1_E*02:11	0.018301	0.018301	0.018301	0.018301	0.018301	0.018301	0.018301	0.018301	0.018301	0.018301	0.018301	0.018301	0.018301	0.018301	0.018301	0.018301	0.0191249	0.0191249	0.0191249	0.018301	0.0224568	0.0232862	0	0	0	0	0	0	0	0	0	0	0	0	0	0	0	0	0	0	0	0	0	0	0	0.000401875	0.000401875	0.000401875	0.000401875
RH29116-C2_E*02:11	0.018301	0.018301	0.018301	0.018301	0.018301	0.018301	0.018301	0.018301	0.018301	0.018301	0.018301	0.018301	0.018301	0.018301	0.018301	0.018301	0.0191249	0.0191249	0.0191249	0.018301	0.0224568	0.0232862	0	0	0	0	0	0	0	0	0	0	0	0	0	0	0	0	0	0	0	0	0	0	0	0.000401875	0.000401875	0.000401875	0.000401875
RH29214-C1_E*02:11	0.018301	0.018301	0.018301	0.018301	0.018301	0.018301	0.018301	0.018301	0.018301	0.018301	0.018301	0.018301	0.018301	0.018301	0.018301	0.018301	0.0191249	0.0191249	0.0191249	0.018301	0.0224568	0.0232862	0	0	0	0	0	0	0	0	0	0	0	0	0	0	0	0	0	0	0	0	0	0	0	0.000401875	0.000401875	0.000401875	0.000401875
RH29215-C5_E*02:11	0.018301	0.018301	0.018301	0.018301	0.018301	0.018301	0.018301	0.018301	0.018301	0.018301	0.018301	0.018301	0.018301	0.018301	0.018301	0.018301	0.0191249	0.0191249	0.0191249	0.018301	0.0224568	0.0232862	0	0	0	0	0	0	0	0	0	0	0	0	0	0	0	0	0	0	0	0	0	0	0	0.000401875	0.000401875	0.000401875	0.000401875
RH29306-C2_E*02:11	0.018301	0.018301	0.018301	0.018301	0.018301	0.018301	0.018301	0.018301	0.018301	0.018301	0.018301	0.018301	0.018301	0.018301	0.018301	0.018301	0.0191249	0.0191249	0.0191249	0.018301	0.0224568	0.0232862	0	0	0	0	0	0	0	0	0	0	0	0	0	0	0	0	0	0	0	0	0	0	0	0.000401875	0.000401875	0.000401875	0.000401875
RH29341-C3_E*02:11	0.018301	0.018301	0.018301	0.018301	0.018301	0.018301	0.018301	0.018301	0.018301	0.018301	0.018301	0.018301	0.018301	0.018301	0.018301	0.018301	0.0191249	0.0191249	0.0191249	0.018301	0.0224568	0.0232862	0	0	0	0	0	0	0	0	0	0	0	0	0	0	0	0	0	0	0	0	0	0	0	0.000401875	0.000401875	0.000401875	0.000401875
RH29482-C1_E*02:11	0.018301	0.018301	0.018301	0.018301	0.018301	0.018301	0.018301	0.018301	0.018301	0.018301	0.018301	0.018301	0.018301	0.018301	0.018301	0.018301	0.0191249	0.0191249	0.0191249	0.018301	0.0224568	0.0232862	0	0	0	0	0	0	0	0	0	0	0	0	0	0	0	0	0	0	0	0	0	0	0	0.000401875	0.000401875	0.000401875	0.000401875
RH29514-C1_E*02:11	0.018301	0.018301	0.018301	0.018301	0.018301	0.018301	0.018301	0.018301	0.018301	0.018301	0.018301	0.018301	0.018301	0.018301	0.018301	0.018301	0.0191249	0.0191249	0.0191249	0.018301	0.0224568	0.0232862	0	0	0	0	0	0	0	0	0	0	0	0	0	0	0	0	0	0	0	0	0	0	0	0.000401875	0.000401875	0.000401875	0.000401875
RH29515-C3_E*02:11	0.018301	0.018301	0.018301	0.018301	0.018301	0.018301	0.018301	0.018301	0.018301	0.018301	0.018301	0.018301	0.018301	0.018301	0.018301	0.018301	0.0191249	0.0191249	0.0191249	0.018301	0.0224568	0.0232862	0	0	0	0	0	0	0	0	0	0	0	0	0	0	0	0	0	0	0	0	0	0	0	0.000401875	0.000401875	0.000401875	0.000401875
RH29523-C1_E*02:11	0.018301	0.018301	0.018301	0.018301	0.018301	0.018301	0.018301	0.018301	0.018301	0.018301	0.018301	0.018301	0.018301	0.018301	0.018301	0.018301	0.0191249	0.0191249	0.0191249	0.018301	0.0224568	0.0232862	0	0	0	0	0	0	0	0	0	0	0	0	0	0	0	0	0	0	0	0	0	0	0	0.000401875	0.000401875	0.000401875	0.000401875
RH29528-C1_E*02:11	0.018301	0.018301	0.018301	0.018301	0.018301	0.018301	0.018301	0.018301	0.018301	0.018301	0.018301	0.018301	0.018301	0.018301	0.018301	0.018301	0.0191249	0.0191249	0.0191249	0.018301	0.0224568	0.0232862	0	0	0	0	0	0	0	0	0	0	0	0	0	0	0	0	0	0	0	0	0	0	0	0.000401875	0.000401875	0.000401875	0.000401875
RH29535-C2_E*02:11	0.018301	0.018301	0.018301	0.018301	0.018301	0.018301	0.018301	0.018301	0.018301	0.018301	0.018301	0.018301	0.018301	0.018301	0.018301	0.018301	0.0191249	0.0191249	0.0191249	0.018301	0.0224568	0.0232862	0	0	0	0	0	0	0	0	0	0	0	0	0	0	0	0	0	0	0	0	0	0	0	0.000401875	0.000401875	0.000401875	0.000401875
RH29548-C1_E*02:11	0.018301	0.018301	0.018301	0.018301	0.018301	0.018301	0.018301	0.018301	0.018301	0.018301	0.018301	0.018301	0.018301	0.018301	0.018301	0.018301	0.0191249	0.0191249	0.0191249	0.018301	0.0224568	0.0232862	0	0	0	0	0	0	0	0	0	0	0	0	0	0	0	0	0	0	0	0	0	0	0	0.000401875	0.000401875	0.000401875	0.000401875
RH30025-C2_E*02:11	0.018301	0.018301	0.018301	0.018301	0.018301	0.018301	0.018301	0.018301	0.018301	0.018301	0.018301	0.018301	0.018301	0.018301	0.018301	0.018301	0.0191249	0.0191249	0.0191249	0.018301	0.0224568	0.0232862	0	0	0	0	0	0	0	0	0	0	0	0	0	0	0	0	0	0	0	0	0	0	0	0.000401875	0.000401875	0.000401875	0.000401875
RH30412-C1_E*02:11	0.018301	0.018301	0.018301	0.018301	0.018301	0.018301	0.018301	0.018301	0.018301	0.018301	0.018301	0.018301	0.018301	0.018301	0.018301	0.018301	0.0191249	0.0191249	0.0191249	0.018301	0.0224568	0.0232862	0	0	0	0	0	0	0	0	0	0	0	0	0	0	0	0	0	0	0	0	0	0	0	0.000401875	0.000401875	0.000401875	0.000401875
RH30427-C2_E*02:11	0.018301	0.018301	0.018301	0.018301	0.018301	0.018301	0.018301	0.018301	0.018301	0.018301	0.018301	0.018301	0.018301	0.018301	0.018301	0.018301	0.0191249	0.0191249	0.0191249	0.018301	0.0224568	0.0232862	0	0	0	0	0	0	0	0	0	0	0	0	0	0	0	0	0	0	0	0	0	0	0	0.000401875	0.000401875	0.000401875	0.000401875
Rh28724-c1_E*02:11	0.018301	0.018301	0.018301	0.018301	0.018301	0.018301	0.018301	0.018301	0.018301	0.018301	0.018301	0.018301	0.018301	0.018301	0.018301	0.018301	0.0191249	0.0191249	0.0191249	0.018301	0.0224568	0.0232862	0	0	0	0	0	0	0	0	0	0	0	0	0	0	0	0	0	0	0	0	0	0	0	0.000401875	0.000401875	0.000401875	0.000401875
RH30434-C2_E*02:11	0.018301	0.018301	0.018301	0.018301	0.018301	0.018301	0.018301	0.018301	0.018301	0.018301	0.018301	0.018301	0.018301	0.018301	0.018301	0.018301	0.0191249	0.0191249	0.0191249	0.018301	0.0224568	0.0232862	0	0	0	0	0	0	0	0	0	0	0	0	0	0	0	0	0	0	0	0	0	0	0	0.000401875	0.000401875	0.000401875	0.000401875
RH28930-C1_E*02:10	0.0187128	0.0187128	0.0187128	0.0187128	0.0187128	0.0187128	0.0187128	0.0187128	0.0187128	0.0187128	0.0187128	0.0187128	0.0187128	0.0187128	0.0187128	0.0187128	0.0195371	0.0195371	0.0195371	0.0187128	0.0228714	0.0237012	0.000401875	0.000401875	0.000401875	0.000401875	0.000401875	0.000401875	0.000401875	0.000401875	0.000401875	0.000401875	0.000401875	0.000401875	0.000401875	0.000401875	0.000401875	0.000401875	0.000401875	0.000401875	0.000401875	0.000401875	0.000401875	0.000401875	0.000401875	0	0	0	0
RH28949-C1_E*02:10	0.0187128	0.0187128	0.0187128	0.0187128	0.0187128	0.0187128	0.0187128	0.0187128	0.0187128	0.0187128	0.0187128	0.0187128	0.0187128	0.0187128	0.0187128	0.0187128	0.0195371	0.0195371	0.0195371	0.0187128	0.0228714	0.0237012	0.000401875	0.000401875	0.000401875	0.000401875	0.000401875	0.000401875	0.000401875	0.000401875	0.000401875	0.000401875	0.000401875	0.000401875	0.000401875	0.000401875	0.000401875	0.000401875	0.000401875	0.000401875	0.000401875	0.000401875	0.000401875	0.000401875	0.000401875	0	0	0	0
RH29116-C1_E*02:10	0.0187128	0.0187128	0.0187128	0.0187128	0.0187128	0.0187128	0.0187128	0.0187128	0.0187128	0.0187128	0.0187128	0.0187128	0.0187128	0.0187128	0.0187128	0.0187128	0.0195371	0.0195371	0.0195371	0.0187128	0.0228714	0.0237012	0.000401875	0.000401875	0.000401875	0.000401875	0.000401875	0.000401875	0.000401875	0.000401875	0.000401875	0.000401875	0.000401875	0.000401875	0.000401875	0.000401875	0.000401875	0.000401875	0.000401875	0.000401875	0.000401875	0.000401875	0.000401875	0.000401875	0.000401875	0	0	0	0
RH29484-C2_E*02:10	0.0187128	0.0187128	0.0187128	0.0187128	0.0187128	0.0187128	0.0187128	0.0187128	0.0187128	0.0187128	0.0187128	0.0187128	0.0187128	0.0187128	0.0187128	0.0187128	0.0195371	0.0195371	0.0195371	0.0187128	0.0228714	0.0237012	0.000401875	0.000401875	0.000401875	0.000401875	0.000401875	0.000401875	0.000401875	0.000401875	0.000401875	0.000401875	0.000401875	0.000401875	0.000401875	0.000401875	0.000401875	0.000401875	0.000401875	0.000401875	0.000401875	0.000401875	0.000401875	0.000401875	0.000401875	0	0	0	0
RH29560-C2_E*02:10	0.0187128	0.0187128	0.0187128	0.0187128	0.0187128	0.0187128	0.0187128	0.0187128	0.0187128	0.0187128	0.0187128	0.0187128	0.0187128	0.0187128	0.0187128	0.0187128	0.0195371	0.0195371	0.0195371	0.0187128	0.0228714	0.0237012	0.000401875	0.000401875	0.000401875	0.000401875	0.000401875	0.000401875	0.000401875	0.000401875	0.000401875	0.000401875	0.000401875	0.000401875	0.000401875	0.000401875	0.000401875	0.000401875	0.000401875	0.000401875	0.000401875	0.000401875	0.000401875	0.000401875	0.000401875	0	0	0	0
RH29558-C2_E*02:10	0.0191249	0.0191249	0.0191249	0.0191249	0.0191249	0.0191249	0.0191249	0.0191249	0.0191249	0.0191249	0.0191249	0.0191249	0.0191249	0.0191249	0.0191249	0.0191249	0.0199496	0.0199496	0.0199496	0.0191249	0.0232862	0.0241165	0.000803966	0.000803966	0.000803966	0.000803966	0.000803966	0.000803966	0.000803966	0.000803966	0.000803966	0.000803966	0.000803966	0.000803966	0.000803966	0.000803966	0.000803966	0.000803966	0.000803966	0.000803966	0.000803966	0.000803966	0.000803966	0.000803966	0.000803966	0.000401875	0.000401875	0.000401875	0.000401875
RH29211-C1_E*02:11V	0.0187128	0.0187128	0.0187128	0.0187128	0.0187128	0.0187128	0.0187128	0.0187128	0.0187128	0.0187128	0.0187128	0.0187128	0.0187128	0.0187128	0.0187128	0.0187128	0.0195371	0.0195371	0.0195371	0.0187128	0.0228714	0.0237012	0.000401875	0.000401875	0.000401875	0.000401875	0.000401875	0.000401875	0.000401875	0.000401875	0.000401875	0.000401875	0.000401875	0.000401875	0.000401875	0.000401875	0.000401875	0.000401875	0.000401875	0.000401875	0.000401875	0.000401875	0.000401875	0.000401875	0.000401875	0.000803966	0.000803966	0.000803966	0.000803966
RH29212-C2_E*02:01:02V	0.0187128	0.0187128	0.0187128	0.0187128	0.0187128	0.0187128	0.0187128	0.0187128	0.0187128	0.0187128	0.0187128	0.0187128	0.0187128	0.0187128	0.0187128	0.0187128	0.0195371	0.0195371	0.0195371	0.0187128	0.0228714	0.0237012	0.000401875	0.000401875	0.000401875	0.000401875	0.000401875	0.000401875	0.000401875	0.000401875	0.000401875	0.000401875	0.000401875	0.000401875	0.000401875	0.000401875	0.000401875	0.000401875	0.000401875	0.000401875	0.000401875	0.000401875	0.000401875	0.000401875	0.000401875	0.000803966	0.000803966	0.000803966	0.000803966
RH30025-C1_E*02:11V	0.0187128	0.0187128	0.0187128	0.0187128	0.0187128	0.0187128	0.0187128	0.0187128	0.0187128	0.0187128	0.0187128	0.0187128	0.0187128	0.0187128	0.0187128	0.0187128	0.0195371	0.0195371	0.0195371	0.0187128	0.0228714	0.0237012	0.000401875	0.000401875	0.000401875	0.000401875	0.000401875	0.000401875	0.000401875	0.000401875	0.000401875	0.000401875	0.000401875	0.000401875	0.000401875	0.000401875	0.000401875	0.000401875	0.000401875	0.000401875	0.000401875	0.000401875	0.000401875	0.000401875	0.000401875	0.000803966	0.000803966	0.000803966	0.000803966
RH30400-C1_E*02:11V	0.0187128	0.0187128	0.0187128	0.0187128	0.0187128	0.0187128	0.0187128	0.0187128	0.0187128	0.0187128	0.0187128	0.0187128	0.0187128	0.0187128	0.0187128	0.0187128	0.0195371	0.0195371	0.0195371	0.0187128	0.0228714	0.0237012	0.000401875	0.000401875	0.000401875	0.000401875	0.000401875	0.000401875	0.000401875	0.000401875	0.000401875	0.000401875	0.000401875	0.000401875	0.000401875	0.000401875	0.000401875	0.000401875	0.000401875	0.000401875	0.000401875	0.000401875	0.000401875	0.000401875	0.000401875	0.000803966	0.000803966	0.000803966	0.000803966
RH29292-C1_E*02:11	0.0187128	0.0187128	0.0187128	0.0187128	0.0187128	0.0187128	0.0187128	0.0187128	0.0187128	0.0187128	0.0187128	0.0187128	0.0187128	0.0187128	0.0187128	0.0187128	0.0195371	0.0195371	0.0195371	0.0187128	0.0228714	0.0237012	0.00120627	0.00120627	0.00120627	0.00120627	0.00120627	0.00120627	0.00120627	0.00120627	0.00120627	0.00120627	0.00120627	0.00120627	0.00120627	0.00120627	0.00120627	0.00120627	0.00120627	0.00120627	0.00120627	0.00120627	0.00120627	0.00120627	0.00120627	0.00160879	0.00160879	0.00160879	0.00160879
RH28819-C2_E*02:09V	0.0191275	0.0191275	0.0191275	0.0191275	0.0191275	0.0191275	0.0191275	0.0191275	0.0191275	0.0191275	0.0191275	0.0191275	0.0191275	0.0191275	0.0191275	0.0191275	0.0199524	0.0199524	0.0199524	0.0191275	0.0216313	0.0224599	0.00322105	0.00322105	0.00322105	0.00322105	0.00322105	0.00322105	0.00322105	0.00322105	0.00322105	0.00322105	0.00322105	0.00322105	0.00322105	0.00322105	0.00322105	0.00322105	0.00322105	0.00322105	0.00322105	0.00322105	0.00322105	0.00322105	0.00322105	0.00362465	0.00362465	0.00362465	0.00362465
RH28938-C2_E*02:09	0.0187154	0.0187154	0.0187154	0.0187154	0.0187154	0.0187154	0.0187154	0.0187154	0.0187154	0.0187154	0.0187154	0.0187154	0.0187154	0.0187154	0.0187154	0.0187154	0.0195398	0.0195398	0.0195398	0.0187154	0.0212173	0.0220454	0.00281766	0.00281766	0.00281766	0.00281766	0.00281766	0.00281766	0.00281766	0.00281766	0.00281766	0.00281766	0.00281766	0.00281766	0.00281766	0.00281766	0.00281766	0.00281766	0.00281766	0.00281766	0.00281766	0.00281766	0.00281766	0.00281766	0.00281766	0.00322105	0.00322105	0.00322105	0.00322105
RH29296-C2_E*02:09	0.0191249	0.0191249	0.0191249	0.0191249	0.0191249	0.0191249	0.0191249	0.0191249	0.0191249	0.0191249	0.0191249	0.0191249	0.0191249	0.0191249	0.0191249	0.0191249	0.0199496	0.0199496	0.0199496	0.0191249	0.0216283	0.0224568	0.00281766	0.00281766	0.00281766	0.00281766	0.00281766	0.00281766	0.00281766	0.00281766	0.00281766	0.00281766	0.00281766	0.00281766	0.00281766	0.00281766	0.00281766	0.00281766	0.00281766	0.00281766	0.00281766	0.00281766	0.00281766	0.00281766	0.00281766	0.00322105	0.00322105	0.00322105	0.00322105
RH28819-C1_E*02:03	0.019516	0.019516	0.019516	0.019516	0.019516	0.019516	0.019516	0.019516	0.019516	0.019516	0.019516	0.019516	0.019516	0.019516	0.019516	0.019516	0.0203403	0.0203403	0.0203403	0.019516	0.0211913	0.0220185	0.00443251	0.00443251	0.00443251	0.00443251	0.00443251	0.00443251	0.00443251	0.00443251	0.00443251	0.00443251	0.00443251	0.00443251	0.00443251	0.00443251	0.00443251	0.00443251	0.00443251	0.00443251	0.00443251	0.00443251	0.00443251	0.00443251	0.00443251	0.00483677	0.00483677	0.00483677	0.00483677
RH28885-C2_E*02:03	0.0199253	0.0199253	0.0199253	0.0199253	0.0199253	0.0199253	0.0199253	0.0199253	0.0199253	0.0199253	0.0199253	0.0199253	0.0199253	0.0199253	0.0199253	0.0199253	0.0207499	0.0207499	0.0207499	0.0199253	0.0216018	0.0224293	0.00402847	0.00402847	0.00402847	0.00402847	0.00402847	0.00402847	0.00402847	0.00402847	0.00402847	0.00402847	0.00402847	0.00402847	0.00402847	0.00402847	0.00402847	0.00402847	0.00402847	0.00402847	0.00402847	0.00402847	0.00402847	0.00402847	0.00402847	0.00443251	0.00443251	0.00443251	0.00443251
RH29208-C1_E*02:03	0.0199253	0.0199253	0.0199253	0.0199253	0.0199253	0.0199253	0.0199253	0.0199253	0.0199253	0.0199253	0.0199253	0.0199253	0.0199253	0.0199253	0.0199253	0.0199253	0.0207499	0.0207499	0.0207499	0.0199253	0.0216018	0.0224293	0.00402847	0.00402847	0.00402847	0.00402847	0.00402847	0.00402847	0.00402847	0.00402847	0.00402847	0.00402847	0.00402847	0.00402847	0.00402847	0.00402847	0.00402847	0.00402847	0.00402847	0.00402847	0.00402847	0.00402847	0.00402847	0.00402847	0.00402847	0.00443251	0.00443251	0.00443251	0.00443251
RH29211-C2_E*02:03	0.0199253	0.0199253	0.0199253	0.0199253	0.0199253	0.0199253	0.0199253	0.0199253	0.0199253	0.0199253	0.0199253	0.0199253	0.0199253	0.0199253	0.0199253	0.0199253	0.0207499	0.0207499	0.0207499	0.0199253	0.0216018	0.0224293	0.00402847	0.00402847	0.00402847	0.00402847	0.00402847	0.00402847	0.00402847	0.00402847	0.00402847	0.00402847	0.00402847	0.00402847	0.00402847	0.00402847	0.00402847	0.00402847	0.00402847	0.00402847	0.00402847	0.00402847	0.00402847	0.00402847	0.00402847	0.00443251	0.00443251	0.00443251	0.00443251
RH29305-C2_E*02:03	0.0199253	0.0199253	0.0199253	0.0199253	0.0199253	0.0199253	0.0199253	0.0199253	0.0199253	0.0199253	0.0199253	0.0199253	0.0199253	0.0199253	0.0199253	0.0199253	0.0207499	0.0207499	0.0207499	0.0199253	0.0216018	0.0224293	0.00402847	0.00402847	0.00402847	0.00402847	0.00402847	0.00402847	0.00402847	0.00402847	0.00402847	0.00402847	0.00402847	0.00402847	0.00402847	0.00402847	0.00402847	0.00402847	0.00402847	0.00402847	0.00402847	0.00402847	0.00402847	0.00402847	0.00402847	0.00443251	0.00443251	0.00443251	0.00443251
RH29511-C2_E*02:03	0.0199253	0.0199253	0.0199253	0.0199253	0.0199253	0.0199253	0.0199253	0.0199253	0.0199253	0.0199253	0.0199253	0.0199253	0.0199253	0.0199253	0.0199253	0.0199253	0.0207499	0.0207499	0.0207499	0.0199253	0.0216018	0.0224293	0.00402847	0.00402847	0.00402847	0.00402847	0.00402847	0.00402847	0.00402847	0.00402847	0.00402847	0.00402847	0.00402847	0.00402847	0.00402847	0.00402847	0.00402847	0.00402847	0.00402847	0.00402847	0.00402847	0.00402847	0.00402847	0.00402847	0.00402847	0.00443251	0.00443251	0.00443251	0.00443251
RH29522-C1_E*02:03	0.0199253	0.0199253	0.0199253	0.0199253	0.0199253	0.0199253	0.0199253	0.0199253	0.0199253	0.0199253	0.0199253	0.0199253	0.0199253	0.0199253	0.0199253	0.0199253	0.0207499	0.0207499	0.0207499	0.0199253	0.0216018	0.0224293	0.00402847	0.00402847	0.00402847	0.00402847	0.00402847	0.00402847	0.00402847	0.00402847	0.00402847	0.00402847	0.00402847	0.00402847	0.00402847	0.00402847	0.00402847	0.00402847	0.00402847	0.00402847	0.00402847	0.00402847	0.00402847	0.00402847	0.00402847	0.00443251	0.00443251	0.00443251	0.00443251
RH29807-C2_E*02:03	0.0199253	0.0199253	0.0199253	0.0199253	0.0199253	0.0199253	0.0199253	0.0199253	0.0199253	0.0199253	0.0199253	0.0199253	0.0199253	0.0199253	0.0199253	0.0199253	0.0207499	0.0207499	0.0207499	0.0199253	0.0216018	0.0224293	0.00402847	0.00402847	0.00402847	0.00402847	0.00402847	0.00402847	0.00402847	0.00402847	0.00402847	0.00402847	0.00402847	0.00402847	0.00402847	0.00402847	0.00402847	0.00402847	0.00402847	0.00402847	0.00402847	0.00402847	0.00402847	0.00402847	0.00402847	0.00443251	0.00443251	0.00443251	0.00443251
RH30412-C2_E*02:03	0.0199253	0.0199253	0.0199253	0.0199253	0.0199253	0.0199253	0.0199253	0.0199253	0.0199253	0.0199253	0.0199253	0.0199253	0.0199253	0.0199253	0.0199253	0.0199253	0.0207499	0.0207499	0.0207499	0.0199253	0.0216018	0.0224293	0.00402847	0.00402847	0.00402847	0.00402847	0.00402847	0.00402847	0.00402847	0.00402847	0.00402847	0.00402847	0.00402847	0.00402847	0.00402847	0.00402847	0.00402847	0.00402847	0.00402847	0.00402847	0.00402847	0.00402847	0.00402847	0.00402847	0.00402847	0.00443251	0.00443251	0.00443251	0.00443251
RH30427-C1_E*02:03	0.0199253	0.0199253	0.0199253	0.0199253	0.0199253	0.0199253	0.0199253	0.0199253	0.0199253	0.0199253	0.0199253	0.0199253	0.0199253	0.0199253	0.0199253	0.0199253	0.0207499	0.0207499	0.0207499	0.0199253	0.0216018	0.0224293	0.00402847	0.00402847	0.00402847	0.00402847	0.00402847	0.00402847	0.00402847	0.00402847	0.00402847	0.00402847	0.00402847	0.00402847	0.00402847	0.00402847	0.00402847	0.00402847	0.00402847	0.00402847	0.00402847	0.00402847	0.00402847	0.00402847	0.00402847	0.00443251	0.00443251	0.00443251	0.00443251
Rh28724-c2_E*02:03	0.0199253	0.0199253	0.0199253	0.0199253	0.0199253	0.0199253	0.0199253	0.0199253	0.0199253	0.0199253	0.0199253	0.0199253	0.0199253	0.0199253	0.0199253	0.0199253	0.0207499	0.0207499	0.0207499	0.0199253	0.0216018	0.0224293	0.00402847	0.00402847	0.00402847	0.00402847	0.00402847	0.00402847	0.00402847	0.00402847	0.00402847	0.00402847	0.00402847	0.00402847	0.00402847	0.00402847	0.00402847	0.00402847	0.00402847	0.00402847	0.00402847	0.00402847	0.00402847	0.00402847	0.00402847	0.00443251	0.00443251	0.00443251	0.00443251
RH29483-C3_E*02:03V	0.0199253	0.0199253	0.0199253	0.0199253	0.0199253	0.0199253	0.0199253	0.0199253	0.0199253	0.0199253	0.0199253	0.0199253	0.0199253	0.0199253	0.0199253	0.0199253	0.0207499	0.0207499	0.0207499	0.0199253	0.0216018	0.0224293	0.00402847	0.00402847	0.00402847	0.00402847	0.00402847	0.00402847	0.00402847	0.00402847	0.00402847	0.00402847	0.00402847	0.00402847	0.00402847	0.00402847	0.00402847	0.00402847	0.00402847	0.00402847	0.00402847	0.00402847	0.00402847	0.00402847	0.00402847	0.00443251	0.00443251	0.00443251	0.00443251
RH30410-C2_E*02:03V	0.0195133	0.0195133	0.0195133	0.0195133	0.0195133	0.0195133	0.0195133	0.0195133	0.0195133	0.0195133	0.0195133	0.0195133	0.0195133	0.0195133	0.0195133	0.0195133	0.0203375	0.0203375	0.0203375	0.0195133	0.0211884	0.0220154	0.00362465	0.00362465	0.00362465	0.00362465	0.00362465	0.00362465	0.00362465	0.00362465	0.00362465	0.00362465	0.00362465	0.00362465	0.00362465	0.00362465	0.00362465	0.00362465	0.00362465	0.00362465	0.00362465	0.00362465	0.00362465	0.00362465	0.00362465	0.00402847	0.00402847	0.00402847	0.00402847
RH30418-C1_E*02:03V	0.0195133	0.0195133	0.0195133	0.0195133	0.0195133	0.0195133	0.0195133	0.0195133	0.0195133	0.0195133	0.0195133	0.0195133	0.0195133	0.0195133	0.0195133	0.0195133	0.0203375	0.0203375	0.0203375	0.0195133	0.0211884	0.0220154	0.00362465	0.00362465	0.00362465	0.00362465	0.00362465	0.00362465	0.00362465	0.00362465	0.00362465	0.00362465	0.00362465	0.00362465	0.00362465	0.00362465	0.00362465	0.00362465	0.00362465	0.00362465	0.00362465	0.00362465	0.00362465	0.00362465	0.00362465	0.00402847	0.00402847	0.00402847	0.00402847
RH30445-C2_E*02:03V	0.0195133	0.0195133	0.0195133	0.0195133	0.0195133	0.0195133	0.0195133	0.0195133	0.0195133	0.0195133	0.0195133	0.0195133	0.0195133	0.0195133	0.0195133	0.0195133	0.0203375	0.0203375	0.0203375	0.0195133	0.0211884	0.0220154	0.00362465	0.00362465	0.00362465	0.00362465	0.00362465	0.00362465	0.00362465	0.00362465	0.00362465	0.00362465	0.00362465	0.00362465	0.00362465	0.00362465	0.00362465	0.00362465	0.00362465	0.00362465	0.00362465	0.00362465	0.00362465	0.00362465	0.00362465	0.00402847	0.00402847	0.00402847	0.00402847
RH28890-C1_E*02:03V	0.0191015	0.0191015	0.0191015	0.0191015	0.0191015	0.0191015	0.0191015	0.0191015	0.0191015	0.0191015	0.0191015	0.0191015	0.0191015	0.0191015	0.0191015	0.0191015	0.0199253	0.0199253	0.0199253	0.0191015	0.0216018	0.0224293	0.00322105	0.00322105	0.00322105	0.00322105	0.00322105	0.00322105	0.00322105	0.00322105	0.00322105	0.00322105	0.00322105	0.00322105	0.00322105	0.00322105	0.00322105	0.00322105	0.00322105	0.00322105	0.00322105	0.00322105	0.00322105	0.00322105	0.00322105	0.00362465	0.00362465	0.00362465	0.00362465
RH28899-C2_E*02:03V	0.0191015	0.0191015	0.0191015	0.0191015	0.0191015	0.0191015	0.0191015	0.0191015	0.0191015	0.0191015	0.0191015	0.0191015	0.0191015	0.0191015	0.0191015	0.0191015	0.0199253	0.0199253	0.0199253	0.0191015	0.0216018	0.0224293	0.00322105	0.00322105	0.00322105	0.00322105	0.00322105	0.00322105	0.00322105	0.00322105	0.00322105	0.00322105	0.00322105	0.00322105	0.00322105	0.00322105	0.00322105	0.00322105	0.00322105	0.00322105	0.00322105	0.00322105	0.00322105	0.00322105	0.00322105	0.00362465	0.00362465	0.00362465	0.00362465
RH28918-C1_E*02:03V	0.0191015	0.0191015	0.0191015	0.0191015	0.0191015	0.0191015	0.0191015	0.0191015	0.0191015	0.0191015	0.0191015	0.0191015	0.0191015	0.0191015	0.0191015	0.0191015	0.0199253	0.0199253	0.0199253	0.0191015	0.0216018	0.0224293	0.00322105	0.00322105	0.00322105	0.00322105	0.00322105	0.00322105	0.00322105	0.00322105	0.00322105	0.00322105	0.00322105	0.00322105	0.00322105	0.00322105	0.00322105	0.00322105	0.00322105	0.00322105	0.00322105	0.00322105	0.00322105	0.00322105	0.00322105	0.00362465	0.00362465	0.00362465	0.00362465
RH29560-C1_E*02:03V	0.0191015	0.0191015	0.0191015	0.0191015	0.0191015	0.0191015	0.0191015	0.0191015	0.0191015	0.0191015	0.0191015	0.0191015	0.0191015	0.0191015	0.0191015	0.0191015	0.0199253	0.0199253	0.0199253	0.0191015	0.0216018	0.0224293	0.00322105	0.00322105	0.00322105	0.00322105	0.00322105	0.00322105	0.00322105	0.00322105	0.00322105	0.00322105	0.00322105	0.00322105	0.00322105	0.00322105	0.00322105	0.00322105	0.00322105	0.00322105	0.00322105	0.00322105	0.00322105	0.00322105	0.00322105	0.00362465	0.00362465	0.00362465	0.00362465
RH30410-C1_E*02:03V	0.0191015	0.0191015	0.0191015	0.0191015	0.0191015	0.0191015	0.0191015	0.0191015	0.0191015	0.0191015	0.0191015	0.0191015	0.0191015	0.0191015	0.0191015	0.0191015	0.0199253	0.0199253	0.0199253	0.0191015	0.0216018	0.0224293	0.00322105	0.00322105	0.00322105	0.00322105	0.00322105	0.00322105	0.00322105	0.00322105	0.00322105	0.00322105	0.00322105	0.00322105	0.00322105	0.00322105	0.00322105	0.00322105	0.00322105	0.00322105	0.00322105	0.00322105	0.00322105	0.00322105	0.00322105	0.00362465	0.00362465	0.00362465	0.00362465
RH29214-C2_E*02:14	0.0178677	0.0178677	0.0178677	0.0178677	0.0178677	0.0178677	0.0178677	0.0178677	0.0178677	0.0178677	0.0178677	0.0178677	0.0178677	0.0178677	0.0178677	0.0178677	0.01869	0.01869	0.01869	0.0178677	0.0211884	0.0220154	0.00281766	0.00281766	0.00281766	0.00281766	0.00281766	0.00281766	0.00281766	0.00281766	0.00281766	0.00281766	0.00281766	0.00281766	0.00281766	0.00281766	0.00281766	0.00281766	0.00281766	0.00281766	0.00281766	0.00281766	0.00281766	0.00281766	0.00281766	0.00322105	0.00322105	0.00322105	0.00322105
RH29301-C3_E*02:14	0.0178677	0.0178677	0.0178677	0.0178677	0.0178677	0.0178677	0.0178677	0.0178677	0.0178677	0.0178677	0.0178677	0.0178677	0.0178677	0.0178677	0.0178677	0.0178677	0.01869	0.01869	0.01869	0.0178677	0.0211884	0.0220154	0.00281766	0.00281766	0.00281766	0.00281766	0.00281766	0.00281766	0.00281766	0.00281766	0.00281766	0.00281766	0.00281766	0.00281766	0.00281766	0.00281766	0.00281766	0.00281766	0.00281766	0.00281766	0.00281766	0.00281766	0.00281766	0.00281766	0.00281766	0.00322105	0.00322105	0.00322105	0.00322105
RH29305-C1_E*02:14	0.0178677	0.0178677	0.0178677	0.0178677	0.0178677	0.0178677	0.0178677	0.0178677	0.0178677	0.0178677	0.0178677	0.0178677	0.0178677	0.0178677	0.0178677	0.0178677	0.01869	0.01869	0.01869	0.0178677	0.0211884	0.0220154	0.00281766	0.00281766	0.00281766	0.00281766	0.00281766	0.00281766	0.00281766	0.00281766	0.00281766	0.00281766	0.00281766	0.00281766	0.00281766	0.00281766	0.00281766	0.00281766	0.00281766	0.00281766	0.00281766	0.00281766	0.00281766	0.00281766	0.00281766	0.00322105	0.00322105	0.00322105	0.00322105
RH29484-C1_E*02:14	0.0178677	0.0178677	0.0178677	0.0178677	0.0178677	0.0178677	0.0178677	0.0178677	0.0178677	0.0178677	0.0178677	0.0178677	0.0178677	0.0178677	0.0178677	0.0178677	0.01869	0.01869	0.01869	0.0178677	0.0211884	0.0220154	0.00281766	0.00281766	0.00281766	0.00281766	0.00281766	0.00281766	0.00281766	0.00281766	0.00281766	0.00281766	0.00281766	0.00281766	0.00281766	0.00281766	0.00281766	0.00281766	0.00281766	0.00281766	0.00281766	0.00281766	0.00281766	0.00281766	0.00281766	0.00322105	0.00322105	0.00322105	0.00322105
RH28808-C1_E*02:01:02	0.0174568	0.0174568	0.0174568	0.0174568	0.0174568	0.0174568	0.0174568	0.0174568	0.0174568	0.0174568	0.0174568	0.0174568	0.0174568	0.0174568	0.0174568	0.0174568	0.0182787	0.0182787	0.0182787	0.0174568	0.0216018	0.0224293	0.00322105	0.00322105	0.00322105	0.00322105	0.00322105	0.00322105	0.00322105	0.00322105	0.00322105	0.00322105	0.00322105	0.00322105	0.00322105	0.00322105	0.00322105	0.00322105	0.00322105	0.00322105	0.00322105	0.00322105	0.00322105	0.00322105	0.00322105	0.00362465	0.00362465	0.00362465	0.00362465
RH28828-C1_E*02:01:02	0.0174568	0.0174568	0.0174568	0.0174568	0.0174568	0.0174568	0.0174568	0.0174568	0.0174568	0.0174568	0.0174568	0.0174568	0.0174568	0.0174568	0.0174568	0.0174568	0.0182787	0.0182787	0.0182787	0.0174568	0.0216018	0.0224293	0.00322105	0.00322105	0.00322105	0.00322105	0.00322105	0.00322105	0.00322105	0.00322105	0.00322105	0.00322105	0.00322105	0.00322105	0.00322105	0.00322105	0.00322105	0.00322105	0.00322105	0.00322105	0.00322105	0.00322105	0.00322105	0.00322105	0.00322105	0.00362465	0.00362465	0.00362465	0.00362465
RH29084-C1_E*02:01:02	0.0174568	0.0174568	0.0174568	0.0174568	0.0174568	0.0174568	0.0174568	0.0174568	0.0174568	0.0174568	0.0174568	0.0174568	0.0174568	0.0174568	0.0174568	0.0174568	0.0182787	0.0182787	0.0182787	0.0174568	0.0216018	0.0224293	0.00322105	0.00322105	0.00322105	0.00322105	0.00322105	0.00322105	0.00322105	0.00322105	0.00322105	0.00322105	0.00322105	0.00322105	0.00322105	0.00322105	0.00322105	0.00322105	0.00322105	0.00322105	0.00322105	0.00322105	0.00322105	0.00322105	0.00322105	0.00362465	0.00362465	0.00362465	0.00362465
RH29212-C1_E*02:01:02	0.0174568	0.0174568	0.0174568	0.0174568	0.0174568	0.0174568	0.0174568	0.0174568	0.0174568	0.0174568	0.0174568	0.0174568	0.0174568	0.0174568	0.0174568	0.0174568	0.0182787	0.0182787	0.0182787	0.0174568	0.0216018	0.0224293	0.00322105	0.00322105	0.00322105	0.00322105	0.00322105	0.00322105	0.00322105	0.00322105	0.00322105	0.00322105	0.00322105	0.00322105	0.00322105	0.00322105	0.00322105	0.00322105	0.00322105	0.00322105	0.00322105	0.00322105	0.00322105	0.00322105	0.00322105	0.00362465	0.00362465	0.00362465	0.00362465
RH29296-C1_E*02:01:02	0.0174568	0.0174568	0.0174568	0.0174568	0.0174568	0.0174568	0.0174568	0.0174568	0.0174568	0.0174568	0.0174568	0.0174568	0.0174568	0.0174568	0.0174568	0.0174568	0.0182787	0.0182787	0.0182787	0.0174568	0.0216018	0.0224293	0.00322105	0.00322105	0.00322105	0.00322105	0.00322105	0.00322105	0.00322105	0.00322105	0.00322105	0.00322105	0.00322105	0.00322105	0.00322105	0.00322105	0.00322105	0.00322105	0.00322105	0.00322105	0.00322105	0.00322105	0.00322105	0.00322105	0.00322105	0.00362465	0.00362465	0.00362465	0.00362465
RH29300-C1_E*02:01:02	0.0174568	0.0174568	0.0174568	0.0174568	0.0174568	0.0174568	0.0174568	0.0174568	0.0174568	0.0174568	0.0174568	0.0174568	0.0174568	0.0174568	0.0174568	0.0174568	0.0182787	0.0182787	0.0182787	0.0174568	0.0216018	0.0224293	0.00322105	0.00322105	0.00322105	0.00322105	0.00322105	0.00322105	0.00322105	0.00322105	0.00322105	0.00322105	0.00322105	0.00322105	0.00322105	0.00322105	0.00322105	0.00322105	0.00322105	0.00322105	0.00322105	0.00322105	0.00322105	0.00322105	0.00322105	0.00362465	0.00362465	0.00362465	0.00362465
RH29558-C1_E*02:01:02	0.0174568	0.0174568	0.0174568	0.0174568	0.0174568	0.0174568	0.0174568	0.0174568	0.0174568	0.0174568	0.0174568	0.0174568	0.0174568	0.0174568	0.0174568	0.0174568	0.0182787	0.0182787	0.0182787	0.0174568	0.0216018	0.0224293	0.00322105	0.00322105	0.00322105	0.00322105	0.00322105	0.00322105	0.00322105	0.00322105	0.00322105	0.00322105	0.00322105	0.00322105	0.00322105	0.00322105	0.00322105	0.00322105	0.00322105	0.00322105	0.00322105	0.00322105	0.00322105	0.00322105	0.00322105	0.00362465	0.00362465	0.00362465	0.00362465
RH29569-C1_E*02:01:02	0.0174568	0.0174568	0.0174568	0.0174568	0.0174568	0.0174568	0.0174568	0.0174568	0.0174568	0.0174568	0.0174568	0.0174568	0.0174568	0.0174568	0.0174568	0.0174568	0.0182787	0.0182787	0.0182787	0.0174568	0.0216018	0.0224293	0.00322105	0.00322105	0.00322105	0.00322105	0.00322105	0.00322105	0.00322105	0.00322105	0.00322105	0.00322105	0.00322105	0.00322105	0.00322105	0.00322105	0.00322105	0.00322105	0.00322105	0.00322105	0.00322105	0.00322105	0.00322105	0.00322105	0.00322105	0.00362465	0.00362465	0.00362465	0.00362465
RH29807-C1_E*02:01:02	0.0174568	0.0174568	0.0174568	0.0174568	0.0174568	0.0174568	0.0174568	0.0174568	0.0174568	0.0174568	0.0174568	0.0174568	0.0174568	0.0174568	0.0174568	0.0174568	0.0182787	0.0182787	0.0182787	0.0174568	0.0216018	0.0224293	0.00322105	0.00322105	0.00322105	0.00322105	0.00322105	0.00322105	0.00322105	0.00322105	0.00322105	0.00322105	0.00322105	0.00322105	0.00322105	0.00322105	0.00322105	0.00322105	0.00322105	0.00322105	0.00322105	0.00322105	0.00322105	0.00322105	0.00322105	0.00362465	0.00362465	0.00362465	0.00362465
RH30028-C1_E*02:01:02	0.0174568	0.0174568	0.0174568	0.0174568	0.0174568	0.0174568	0.0174568	0.0174568	0.0174568	0.0174568	0.0174568	0.0174568	0.0174568	0.0174568	0.0174568	0.0174568	0.0182787	0.0182787	0.0182787	0.0174568	0.0216018	0.0224293	0.00322105	0.00322105	0.00322105	0.00322105	0.00322105	0.00322105	0.00322105	0.00322105	0.00322105	0.00322105	0.00322105	0.00322105	0.00322105	0.00322105	0.00322105	0.00322105	0.00322105	0.00322105	0.00322105	0.00322105	0.00322105	0.00322105	0.00322105	0.00362465	0.00362465	0.00362465	0.00362465
RH30445-C1_E*02:01:02	0.0174568	0.0174568	0.0174568	0.0174568	0.0174568	0.0174568	0.0174568	0.0174568	0.0174568	0.0174568	0.0174568	0.0174568	0.0174568	0.0174568	0.0174568	0.0174568	0.0182787	0.0182787	0.0182787	0.0174568	0.0216018	0.0224293	0.00322105	0.00322105	0.00322105	0.00322105	0.00322105	0.00322105	0.00322105	0.00322105	0.00322105	0.00322105	0.00322105	0.00322105	0.00322105	0.00322105	0.00322105	0.00322105	0.00322105	0.00322105	0.00322105	0.00322105	0.00322105	0.00322105	0.00322105	0.00362465	0.00362465	0.00362465	0.00362465
RH28899-C1_E*02:07	0.0178677	0.0178677	0.0178677	0.0178677	0.0178677	0.0178677	0.0178677	0.0178677	0.0178677	0.0178677	0.0178677	0.0178677	0.0178677	0.0178677	0.0178677	0.0178677	0.01869	0.01869	0.01869	0.0178677	0.0211884	0.0220154	0.00362465	0.00362465	0.00362465	0.00362465	0.00362465	0.00362465	0.00362465	0.00362465	0.00362465	0.00362465	0.00362465	0.00362465	0.00362465	0.00362465	0.00362465	0.00362465	0.00362465	0.00362465	0.00362465	0.00362465	0.00362465	0.00362465	0.00362465	0.00402847	0.00402847	0.00402847	0.00402847
RH29299-C2_E*02:07	0.0178677	0.0178677	0.0178677	0.0178677	0.0178677	0.0178677	0.0178677	0.0178677	0.0178677	0.0178677	0.0178677	0.0178677	0.0178677	0.0178677	0.0178677	0.0178677	0.01869	0.01869	0.01869	0.0178677	0.0211884	0.0220154	0.00362465	0.00362465	0.00362465	0.00362465	0.00362465	0.00362465	0.00362465	0.00362465	0.00362465	0.00362465	0.00362465	0.00362465	0.00362465	0.00362465	0.00362465	0.00362465	0.00362465	0.00362465	0.00362465	0.00362465	0.00362465	0.00362465	0.00362465	0.00402847	0.00402847	0.00402847	0.00402847
RH29479-C2_E*02:07	0.0178677	0.0178677	0.0178677	0.0178677	0.0178677	0.0178677	0.0178677	0.0178677	0.0178677	0.0178677	0.0178677	0.0178677	0.0178677	0.0178677	0.0178677	0.0178677	0.01869	0.01869	0.01869	0.0178677	0.0211884	0.0220154	0.00362465	0.00362465	0.00362465	0.00362465	0.00362465	0.00362465	0.00362465	0.00362465	0.00362465	0.00362465	0.00362465	0.00362465	0.00362465	0.00362465	0.00362465	0.00362465	0.00362465	0.00362465	0.00362465	0.00362465	0.00362465	0.00362465	0.00362465	0.00402847	0.00402847	0.00402847	0.00402847
RH28810-C2_E*02:18	0.0191015	0.0191015	0.0191015	0.0191015	0.0191015	0.0191015	0.0191015	0.0191015	0.0191015	0.0191015	0.0191015	0.0191015	0.0191015	0.0191015	0.0191015	0.0191015	0.0199253	0.0199253	0.0199253	0.0191015	0.0216018	0.0224293	0.00483677	0.00483677	0.00483677	0.00483677	0.00483677	0.00483677	0.00483677	0.00483677	0.00483677	0.00483677	0.00483677	0.00483677	0.00483677	0.00483677	0.00483677	0.00483677	0.00483677	0.00483677	0.00483677	0.00483677	0.00483677	0.00483677	0.00483677	0.00524125	0.00524125	0.00524125	0.00524125
RH28833-C2_E*02:18	0.0191015	0.0191015	0.0191015	0.0191015	0.0191015	0.0191015	0.0191015	0.0191015	0.0191015	0.0191015	0.0191015	0.0191015	0.0191015	0.0191015	0.0191015	0.0191015	0.0199253	0.0199253	0.0199253	0.0191015	0.0216018	0.0224293	0.00483677	0.00483677	0.00483677	0.00483677	0.00483677	0.00483677	0.00483677	0.00483677	0.00483677	0.00483677	0.00483677	0.00483677	0.00483677	0.00483677	0.00483677	0.00483677	0.00483677	0.00483677	0.00483677	0.00483677	0.00483677	0.00483677	0.00483677	0.00524125	0.00524125	0.00524125	0.00524125
RH29300-C2_E*02:18	0.0191015	0.0191015	0.0191015	0.0191015	0.0191015	0.0191015	0.0191015	0.0191015	0.0191015	0.0191015	0.0191015	0.0191015	0.0191015	0.0191015	0.0191015	0.0191015	0.0199253	0.0199253	0.0199253	0.0191015	0.0216018	0.0224293	0.00483677	0.00483677	0.00483677	0.00483677	0.00483677	0.00483677	0.00483677	0.00483677	0.00483677	0.00483677	0.00483677	0.00483677	0.00483677	0.00483677	0.00483677	0.00483677	0.00483677	0.00483677	0.00483677	0.00483677	0.00483677	0.00483677	0.00483677	0.00524125	0.00524125	0.00524125	0.00524125
RH29522-C2_E*02:18	0.0191015	0.0191015	0.0191015	0.0191015	0.0191015	0.0191015	0.0191015	0.0191015	0.0191015	0.0191015	0.0191015	0.0191015	0.0191015	0.0191015	0.0191015	0.0191015	0.0199253	0.0199253	0.0199253	0.0191015	0.0216018	0.0224293	0.00483677	0.00483677	0.00483677	0.00483677	0.00483677	0.00483677	0.00483677	0.00483677	0.00483677	0.00483677	0.00483677	0.00483677	0.00483677	0.00483677	0.00483677	0.00483677	0.00483677	0.00483677	0.00483677	0.00483677	0.00483677	0.00483677	0.00483677	0.00524125	0.00524125	0.00524125	0.00524125
RH28809-C3_E*02:02	0.018301	0.018301	0.018301	0.018301	0.018301	0.018301	0.018301	0.018301	0.018301	0.018301	0.018301	0.018301	0.018301	0.018301	0.018301	0.018301	0.0191249	0.0191249	0.0191249	0.018301	0.0224568	0.0232862	0.0187357	0.0187357	0.0187357	0.0187357	0.0187357	0.0187357	0.0187357	0.0187357	0.0187357	0.0187357	0.0187357	0.0187357	0.0187357	0.0187357	0.0187357	0.0187357	0.0187357	0.0187357	0.0187357	0.0187357	0.0187357	0.0187357	0.0187357	0.0191482	0.0191482	0.0191482	0.0191482
RH28890-C2_E*02:02	0.0195371	0.0195371	0.0195371	0.0195371	0.0195371	0.0195371	0.0195371	0.0195371	0.0195371	0.0195371	0.0195371	0.0195371	0.0195371	0.0195371	0.0195371	0.0195371	0.0203623	0.0203623	0.0203623	0.0195371	0.0237012	0.024532	0.0191482	0.0191482	0.0191482	0.0191482	0.0191482	0.0191482	0.0191482	0.0191482	0.0191482	0.0191482	0.0191482	0.0191482	0.0191482	0.0191482	0.0191482	0.0191482	0.0191482	0.0191482	0.0191482	0.0191482	0.0191482	0.0191482	0.0191482	0.019561	0.019561	0.019561	0.019561
RH28918-C2_E*02:02	0.0195371	0.0195371	0.0195371	0.0195371	0.0195371	0.0195371	0.0195371	0.0195371	0.0195371	0.0195371	0.0195371	0.0195371	0.0195371	0.0195371	0.0195371	0.0195371	0.0203623	0.0203623	0.0203623	0.0195371	0.0237012	0.024532	0.0191482	0.0191482	0.0191482	0.0191482	0.0191482	0.0191482	0.0191482	0.0191482	0.0191482	0.0191482	0.0191482	0.0191482	0.0191482	0.0191482	0.0191482	0.0191482	0.0191482	0.0191482	0.0191482	0.0191482	0.0191482	0.0191482	0.0191482	0.019561	0.019561	0.019561	0.019561
RH29208-C4_E*02:02	0.0195371	0.0195371	0.0195371	0.0195371	0.0195371	0.0195371	0.0195371	0.0195371	0.0195371	0.0195371	0.0195371	0.0195371	0.0195371	0.0195371	0.0195371	0.0195371	0.0203623	0.0203623	0.0203623	0.0195371	0.0237012	0.024532	0.0191482	0.0191482	0.0191482	0.0191482	0.0191482	0.0191482	0.0191482	0.0191482	0.0191482	0.0191482	0.0191482	0.0191482	0.0191482	0.0191482	0.0191482	0.0191482	0.0191482	0.0191482	0.0191482	0.0191482	0.0191482	0.0191482	0.0191482	0.019561	0.019561	0.019561	0.019561
RH29569-C5_E*02:02	0.0195371	0.0195371	0.0195371	0.0195371	0.0195371	0.0195371	0.0195371	0.0195371	0.0195371	0.0195371	0.0195371	0.0195371	0.0195371	0.0195371	0.0195371	0.0195371	0.0203623	0.0203623	0.0203623	0.0195371	0.0237012	0.024532	0.0191482	0.0191482	0.0191482	0.0191482	0.0191482	0.0191482	0.0191482	0.0191482	0.0191482	0.0191482	0.0191482	0.0191482	0.0191482	0.0191482	0.0191482	0.0191482	0.0191482	0.0191482	0.0191482	0.0191482	0.0191482	0.0191482	0.0191482	0.019561	0.019561	0.019561	0.019561
RH30418-C2_E*02:02	0.0195371	0.0195371	0.0195371	0.0195371	0.0195371	0.0195371	0.0195371	0.0195371	0.0195371	0.0195371	0.0195371	0.0195371	0.0195371	0.0195371	0.0195371	0.0195371	0.0203623	0.0203623	0.0203623	0.0195371	0.0237012	0.024532	0.0191482	0.0191482	0.0191482	0.0191482	0.0191482	0.0191482	0.0191482	0.0191482	0.0191482	0.0191482	0.0191482	0.0191482	0.0191482	0.0191482	0.0191482	0.0191482	0.0191482	0.0191482	0.0191482	0.0191482	0.0191482	0.0191482	0.0191482	0.019561	0.019561	0.019561	0.019561
RH30400-C5_E*02:02	0.0191249	0.0191249	0.0191249	0.0191249	0.0191249	0.0191249	0.0191249	0.0191249	0.0191249	0.0191249	0.0191249	0.0191249	0.0191249	0.0191249	0.0191249	0.0191249	0.0199496	0.0199496	0.0199496	0.0191249	0.0232862	0.0241165	0.0179113	0.0179113	0.0179113	0.0179113	0.0179113	0.0179113	0.0179113	0.0179113	0.0179113	0.0179113	0.0179113	0.0179113	0.0179113	0.0179113	0.0179113	0.0179113	0.0179113	0.0179113	0.0179113	0.0179113	0.0179113	0.0179113	0.0179113	0.0183234	0.0183234	0.0183234	0.0183234
RH29548-C1_E*02:02	0.018301	0.018301	0.018301	0.018301	0.018301	0.018301	0.018301	0.018301	0.018301	0.018301	0.018301	0.018301	0.018301	0.018301	0.018301	0.018301	0.0191249	0.0191249	0.0191249	0.018301	0.0224568	0.0232862	0.0179113	0.0179113	0.0179113	0.0179113	0.0179113	0.0179113	0.0179113	0.0179113	0.0179113	0.0179113	0.0179113	0.0179113	0.0179113	0.0179113	0.0179113	0.0179113	0.0179113	0.0179113	0.0179113	0.0179113	0.0179113	0.0179113	0.0179113	0.0183234	0.0183234	0.0183234	0.0183234
RH29292-C3_E*02:02	0.018301	0.018301	0.018301	0.018301	0.018301	0.018301	0.018301	0.018301	0.018301	0.018301	0.018301	0.018301	0.018301	0.018301	0.018301	0.018301	0.0191249	0.0191249	0.0191249	0.018301	0.0224568	0.0232862	0.0162652	0.0162652	0.0162652	0.0162652	0.0162652	0.0162652	0.0162652	0.0162652	0.0162652	0.0162652	0.0162652	0.0162652	0.0162652	0.0162652	0.0162652	0.0162652	0.0162652	0.0162652	0.0162652	0.0162652	0.0162652	0.0162652	0.0162652	0.0166764	0.0166764	0.0166764	0.0166764
[truncated: 61 more columns]

## Sheet: Figure4E
Haplotype block	Challenge_outcome	0|0	0|1	1|1
1 (k = 21)	NotProtected	15	6	1
1 (k = 21)	Protected	13	8	1
10 (k = 1)	NotProtected	16	6	0
10 (k = 1)	Protected	16	6	0
11 (k = 1)	NotProtected	18	4	0
11 (k = 1)	Protected	16	6	0
12 (k = 1)	NotProtected	13	8	1
12 (k = 1)	Protected	13	7	2
2 (k = 18)	NotProtected	13	8	1
2 (k = 18)	Protected	10	10	2
3 (k = 4)	NotProtected	5	12	5
3 (k = 4)	Protected	11	8	3
4 (k = 3)	NotProtected	16	6	0
4 (k = 3)	Protected	15	7	0
5 (k = 2)	NotProtected	19	3	0
5 (k = 2)	Protected	15	7	0
6 (k = 1)	NotProtected	12	9	1
6 (k = 1)	Protected	15	6	1
7 (k = 1)	NotProtected	11	9	2
7 (k = 1)	Protected	13	8	1
8 (k = 1)	NotProtected	12	7	3
8 (k = 1)	Protected	6	11	5
9 (k = 1)	NotProtected	11	8	3
9 (k = 1)	Protected	5	11	6

[truncated: 14 more sheets: Figure5, SFigure1, SFigure3A, SFigure3B, SFigure3C, SFigure4A, SFigure4B, SFigure4C, SFigure5A, SFigure5B, SFigure5C, SFigure7, SFigure8, SFigure9]
